# Supplementary material for: Widely Targeted Metabolomics Reveal the Distribution of Metabolites in Shatian Pomelo Fruit
Source: Foods. 2024 Nov 20;13(22):3698. doi: 10.3390/foods13223698 (PMC11593426; doi:10.3390/foods13223698)
Supplement: Supplementary file 1 [file foods-13-03698-s001.zip]

Archive with 2 entries (2 files):
- foods-3285166-supplementary.pdf
- Table S1. ALL_sample_data.xlsx
