# Supplementary material for: Widely Targeted Metabolomics Reveal the Distribution of Metabolites in Shatian Pomelo Fruit
Source: Foods. 2024 Nov 20;13(22):3698. doi: 10.3390/foods13223698 (PMC11593426; doi:10.3390/foods13223698)
Supplement: Supplementary file 1 [file foods-13-03698-s001.zip › Table S1. ALL_sample_data.xlsx]

## Sheet: Sheet1
NO.	Index	Q1 (Da)	Q3 (Da)	Molecular weight (Da)	Formula	Ionization model	Compounds	Class I	Class II	CAS	Level	A-1	A-2	A-3	B-1	B-2	B-3	C-1	C-2	C-3	D-1	D-2	D-3	E-1	E-2	E-3
1	Hmqn000843	301.09	123.01	302.1	C13H18O8	[M-H]-	Tachioside	Phenolic acids	Phenolic acids	109194-60-7	2	183898	153242	192143	2.90794e+06	3.00113e+06	318891	2.92664e+06	3.20396e+06	2.98522e+06	73787	74075.5	88745.9	9.7405e+06	9.93014e+06	1.002e+07
2	Wagp012751	547.2	287.09	546.189	C31H30O9	[M+H]+	4-((3,3-dimethyloxiran-2-yl)methoxy)-2-((1-(7-methoxy-2-oxo-2H-chromen-6-yl)-3-methylbut-3-en-2-yl)oxy)-2,3-dihydro-7H-furo[3,2-g]chromen-7-one	Lignans and Coumarins	Coumarins	-	1	1.4089e+07	1.46958e+07	1.4821e+07	896534	866614	889289	321210	405257	331999	69529.5	50784.4	73378	7498.27	7408.19	6240.45
3	Lhqp101807	245.12	189.06	244.11	C15H16O3	[M+H]+	Osthole	Lignans and Coumarins	Coumarins	484-12-8	1	4.02112e+06	3.75682e+06	4.83399e+06	215851	145559	291243	94894	95004	87794.6	11544.5	17229.8	7272.58	23486.1	14535.9	12931.6
4	pmn001375	535.18	373.13	536.189	C26H32O12	[M-H]-	1-Hydroxypinoresinol-1-O-Glucoside	Lignans and Coumarins	Lignans	81495-71-8	3	9	9	9	79615	123428	118070	208236	229343	207841	10369.8	15056.7	23129.5	2.00888e+06	1.82717e+06	2.47213e+06
5	Lmjp101205	275.13	219.05	274.12	C16H18O4	[M+H]+	8-Isopentenyllimettin	Lignans and Coumarins	Coumarins	-	1	9.08282e+06	1.02529e+07	1.11186e+07	180921	183774	184460	65450.4	71688.5	76738.4	8179.03	8455.64	8805.34	3456.96	4925.35	5536.73
6	Hmgp002189	463.13	301.07	462.116	C22H22O11	[M+H]+	Hispidulin-7-O-glucoside(Homoplantaginin)	Flavonoids	Flavones	17680-84-1	3	5.04669e+07	5.25937e+07	5.23797e+07	1.3639e+07	1.30744e+07	1.22756e+07	3.24198e+06	3.63033e+06	3.87466e+06	1.20715e+06	1.05934e+06	1.05708e+06	315333	363061	388670
7	Wagp008981	302.1	272.06	301.095	C16H15NO5	[M+H]+	Grandisine I	Alkaloids	Alkaloids	-	1	1.08555e+07	1.31711e+07	1.20291e+07	244836	178140	15287.5	9656.52	4009.27	4803.47	9	9	9	9	9	9
8	Zamn00402	179.06	59.01	180.063	C6H12O6	[M-H]-	sorbose	Others	Saccharides	-	3	1.69635e+07	1.72253e+07	1.67814e+07	2.75837e+07	2.38688e+07	2.50532e+07	2.12769e+07	2.24414e+07	1.83191e+07	1.19366e+07	1.32374e+07	1.02646e+07	1.10558e+07	1.07893e+07	1.16581e+07
9	MW0159254	340.12	310.07	231.122	C9H17N3O4	[M+H]+	Val-Asn	Amino acids and derivatives	Amino acids and derivatives	66170-00-1	3	1.32362e+06	1.61468e+06	1.94307e+06	88039.7	75649.9	18016.6	6571.43	2273.89	10376.3	14678.7	11006.7	2128.11	3433	3707.23	1804.76
10	MW0158897	567.35	454.27	566.34	C23H42N12O5	[M+H]+	Val-Arg-His-Arg	Amino acids and derivatives	Amino acids and derivatives	-	3	1.79344e+06	1.93934e+06	1.80608e+06	1.75499e+06	1.89876e+06	1.73954e+06	1.48937e+06	1.51084e+06	1.45862e+06	623688	640020	640160	151599	130141	141953
11	Lmbn000198	133.01	71.01	134.022	C4H6O5	[M-H]-	3-Dehydro-L-Threonic Acid	Others	Saccharides	-	1	7.3551e+06	7.18829e+06	6.73012e+06	3.95663e+06	4.00377e+06	3.99512e+06	2.60193e+06	2.76809e+06	2.88639e+06	837689	812626	866662	1.25189e+06	1.40223e+06	1.47474e+06
12	MWSmce682	149.05	59.01	150.053	C5H10O5	[M-H]-	DL-Xylose	Others	Saccharides	25990-60-7	2	1.31377e+06	1.72514e+06	1.40496e+06	974260	896778	970948	778490	597592	795837	437039	529463	566130	696746	647903	630670
13	Hmyn000254	297.12	59.01	298.12	C18H18O4	[M-H]-	Tababiphenyl C	Others	Chromone	1644433-50-0	2	1.27284e+06	901948	870171	2.28326e+06	1.8654e+06	2.24995e+06	1.51373e+06	1.32599e+06	1.50936e+06	160219	181674	198291	288240	255183	274614
14	mws4175	175.02	85.03	176.032	C6H8O6	[M-H]-	D-Glucurono-6,3-lactone	Others	Saccharides	32449-92-6	2	6.68908e+06	7.13891e+06	6.67284e+06	1.63166e+07	1.6054e+07	1.497e+07	2.08589e+06	2.06069e+06	1.96972e+06	1.91904e+06	2.0283e+06	1.98471e+06	476349	420520	439848
15	Hmln002149	623.2	461.17	624.205	C29H36O15	[M-H]-	Acteoside; Verbascoside	Phenolic acids	Phenolic acids	61276-17-3	3	502104	649059	566751	2.25339e+06	2.46553e+06	2.39606e+06	1.1841e+06	1.2124e+06	1.30058e+06	536894	608795	453538	273924	309356	316232
16	pme0164	263.1	204.07	264.111	C13H16N2O4	[M-H]-	N-γ-Acetyl-N-2-Formyl-5-methoxykynurenamine	Amino acids and derivatives	Amino acids and derivatives	52450-38-1	3	34183.7	45532.4	71107.7	379173	365822	386630	678463	710742	675826	720430	753762	762100	126982	154248	182177
17	MW0152912	491.28	329.24	490.275	C20H38N6O8	[M+H]+	Lys-Asp-Thr-Lys	Amino acids and derivatives	Amino acids and derivatives	-	3	1.52675e+06	1.27284e+06	1.4622e+06	52746.5	73776.3	81478.6	32443.9	22296.6	31011.6	5087.46	6481.51	3328.52	2209.34	4867.77	4980.41
18	mws0983	326.31	62.06	325.298	C20H39NO2	[M+H]+	N-Oleoylethanolamine	Alkaloids	Alkaloids	111-58-0	1	3477.31	868.324	4498.56	56685.9	54846.6	61279.4	363998	396505	390662	8613.84	9449.38	10412.7	1.33629e+06	1.72248e+06	1.47287e+06
19	Zmjp000966	268.11	136.06	267.097	C10H13N5O4	[M+H]+	Vidarabine	Nucleotides and derivatives	Nucleotides and derivatives	5536-17-4	1	1.45031e+06	1.64007e+06	1.55873e+06	2.00862e+06	1.8918e+06	1.87874e+06	31060.4	2.25382e+06	2.19639e+06	1.13678e+07	1.11991e+07	1.2026e+07	1.11336e+06	1.13456e+06	1.08899e+06
20	Wafn011571	295.23	195.14	296.235	C18H32O3	[M-H]-	alpha-Hydroxylinoleic acid	Lipids	Free fatty acids	57818-44-7	1	457046	419749	375257	129640	129971	146655	119641	140472	125928	472475	489996	503509	196521	194168	163912
21	MW0158162	455.24	314.27	454.233	C23H30N6O4	[M+H]+	Trp-His-Ile	Amino acids and derivatives	Amino acids and derivatives	-	3	1.73619e+06	1.55894e+06	2.22246e+06	6.0713e+06	5.10342e+06	5.32435e+06	6.49454e+06	7.83694e+06	6.91569e+06	8.19041e+06	8.01934e+06	1.02638e+07	684658	509804	572965
22	Wagp007659	277.11	205.05	276.1	C15H16O5	[M+H]+	8-(2,3-epoxy-1-hydroxy-3-methylbutyl)-7-methoxycoumarin	Lignans and Coumarins	Coumarins	-	1	7.71696e+07	7.84343e+07	8.27709e+07	2.03575e+06	2.05252e+06	1.86505e+06	435321	495759	482142	84510.7	105468	92583.8	21744.1	10818.8	29119
23	MWSHY0169	331.08	301.04	330.074	C17H14O7	[M+H]+	4',5,7-Trihydroxy-3',6-dimethoxyflavone (Jaceosidin)	Flavonoids	Flavones	18085-97-7	2	4.28138e+07	4.42793e+07	4.39442e+07	1.10657e+06	872256	1.02001e+06	227342	264201	209462	48383.8	18023.7	36733.4	8907.41	12678.1	12962.6
24	Zmzp006646	317.07	302.04	316.058	C16H12O7	[M+H]+	Capillarisin	Others	Chromone	56365-38-9	2	48903730	5.00625e+07	5.02274e+07	2.0059e+06	1.61201e+06	1.52379e+06	408128	453321	327260	271240	134285	131019	75565.3	44451.5	94174
25	Zmnn009241	300.09	270.04	301.095	C16H15NO5	[M-H]-	Citpressine I	Alkaloids	Quinoline alkaloids	81525-58-8	1	1.74817e+07	1.91369e+07	1.68221e+07	372481	281373	43232.9	10416	7089.78	9437.67	7020.94	3157.84	3865.6	4081.88	4173.51	5601.42
26	pmb0881	478.29	337.27	477.286	C23H44NO7P	[M+H]+	LysoPE 18:2	Lipids	LPE	-	2	119427672	1.33493e+08	1.0078e+08	1.03255e+07	1.31786e+07	1.10215e+07	3.18115e+07	1.85793e+07	1.96345e+07	2.59358e+07	3.72308e+07	4.50441e+07	2.27483e+06	1.986e+06	4.69881e+06
27	Amhp14398	399.309	399.235	398.4	C21H18O8	[M+H]+	Naringenin triacetate	Others	Others	-	3	2.01196e+07	1.80594e+07	1.96401e+07	2.52796e+07	3.02323e+07	2.73197e+07	2.81722e+07	2.67332e+07	2.67775e+07	2.6762e+07	2.67228e+07	2.91121e+07	2.96975e+07	2.97033e+07	2.99912e+07
28	MW0151662	323.13	59.01	324.132	C15H20N2O6	[M-H]-	Ile-Abu-OH	Amino acids and derivatives	Amino acids and derivatives	-	3	3.58248e+06	3.97633e+06	3.43106e+06	3.95506e+06	3.98867e+06	4.21151e+06	5.75433e+06	5.64401e+06	5.31164e+06	4.96589e+06	5.09661e+06	5.42768e+06	1.23677e+07	1.254e+07	1.39935e+07
29	Lmrj002087	247.13	86.09	246.122	C10H18N2O5	[M+H]+	L-Isoleucyl-L-Aspartate	Amino acids and derivatives	Amino acids and derivatives	-	2	111711	142827	153087	146090	162719	111447	254759	191989	182820	484897	532632	368289	160917	175181	156358
30	Hmsn002948	417.14	109.03	418.147	C18H26O11	[M-H]-	2-Hydroxyphenol-1-O-glucosyl(6→1)rhamnoside	Phenolic acids	Phenolic acids	-	3	88137.1	81047.3	62657	107263	98977.9	92279.2	73570.8	65093.2	80506.6	60550.5	56137.9	79942.6	34214.2	55890.6	43557.6
31	Smnn002694	431.15	149.05	432.163	C19H28O11	[M-H]-	Osmanthuside H[2-(4-Hydroxyphenyl)ethyl-β-D-apiosyl-(1→6)-β-D-glucoside]	Phenolic acids	Phenolic acids	-	2	924651	981678	880738	996596	1.01504e+06	975621	5.16999e+06	5.05603e+06	5.16433e+06	592929	595401	673820	1.41118e+06	1.45922e+06	1.44275e+06
32	MW0150212	489.26	327.23	488.248	C21H36N4O9	[M+H]+	Glu-Val-Ile-Glu	Amino acids and derivatives	Amino acids and derivatives	-	3	3.19741e+06	3.03198e+06	2.97891e+06	90568.4	150629	151566	63284.5	76686.6	63608.9	8585.14	6715.11	8080.21	6362.17	2201.75	4365.44
33	ML10177402	152.03	108.05	153.043	C7H7NO3	[M-H]-	4-Aminosalicylic acid	Phenolic acids	Phenolic acids	65-49-6	3	262463	263495	274966	89709.5	101476	88624.8	62266.7	64835.8	65240.2	21959.2	8092.98	10606.1	10740.1	33074.2	5302.92
34	pme3337	384.12	252.07	383.108	C14H17N5O8	[M+H]+	Succinyladenosine	Nucleotides and derivatives	Nucleotides and derivatives	4542-23-8	2	7.47766e+06	7.58934e+06	8.29759e+06	2.44247e+06	2.33897e+06	2.07524e+06	2.29332e+06	2.60847e+06	2.42497e+06	3.21285e+06	3.15769e+06	3.254e+06	9.02207e+06	1.02118e+07	1.02118e+07
35	Qmgp082703	515.22	161.06	514.22	C28H34O9	[M+H]+	Nomilin(ISO)	Terpenoids	Ditepenoids	-	1	6.09685e+06	5.27498e+06	5.76266e+06	4.57905e+06	5.13348e+06	6.09647e+06	7.34938e+07	7.33101e+07	7.39722e+07	6.25679e+07	5.83413e+07	6.64921e+07	1.21059e+08	1.42054e+08	1.50398e+08
36	Zmcp002924	611.16	287.05	611.161	C27H31O16+	[M]+	Cyanidin-3-O-(2''-O-glucosyl)glucoside	Flavonoids	Anthocyanidins	38820-68-7	3	9	9	9	74294.2	62729.5	33530.4	47460.7	27223.5	55503.1	56821.5	35140.2	26065.8	2.26609e+07	2.55552e+07	2.46489e+07
37	Wagp008185	272.09	257.07	271.084	C15H13NO4	[M+H]+	1-Hydroxy-2,3-dimethoxy-10H-acridin-9-one (Xanthoxoline)	Alkaloids	Alkaloids	17014-43-6	1	7.24903e+07	8.15094e+07	7.13675e+07	328862	123010	147107	38765.1	56587.1	42449	38600	8399.9	5856.84	9529.01	5441.06	2996.45
38	MW0144849	382.11	271.06	275.127	C14H17N3O3	[M-H]-	L-Alanyl-L-tryptophan	Amino acids and derivatives	Amino acids and derivatives	16305-75-2	3	6173.26	37344.8	30134.4	73497.1	66931.3	78766.7	121577	121144	114250	148702	158011	153329	13949.5	8537.37	8881.71
39	pme2529	163.06	101.02	164.069	C6H12O5	[M-H]-	1,5-Anhydro-D-glucitol	Others	Saccharides	154-58-5	3	446336	495439	446224	720405	855366	714966	635201	677929	614825	330293	295061	323990	644529	676132	707918
40	pme1654	209.12	59.02	210.126	C12H18O3	[M-H]-	Jasmonic acid	Organic acids	Organic acids	77026-92-7	3	831133	842115	841026	182184	185491	192950	729784	720121	755599	71808.5	71545.4	77384.2	10721.2	18228.4	61895.9
41	HJAP006	509.13	347.08	508.122	C23H24O13	[M+H]+	Syringetin-7-O-glucoside	Flavonoids	Flavonols	-	3	3.24971e+07	3.54597e+07	4.02635e+07	2.16189e+06	1.65596e+06	1.62849e+06	484732	337596	478445	408386	248344	354044	611315	334073	9
42	Zmgn001448	175.06	115.04	176.069	C7H12O5	[M-H]-	2-Propylmalic Acid	Organic acids	Organic acids	-	1	1.21262e+06	1.27661e+06	1.36059e+06	347827	366867	410667	306539	336001	296419	218910	226564	284473	1.60368e+06	1.62257e+06	1.77329e+06
43	Hagn002504	355.07	85.03	356.09	C19H16O7	[M-H]-	5,7,5'-Trimethoxy-3',4'-methylenedioxyflavonoid	Flavonoids	Flavones	-	2	4.83095e+07	4.84086e+07	4.75573e+07	175737	22413.5	126768	225922	285176	240445	177272	123150	155940	6.37548e+07	6.77066e+07	7.05697e+07
44	pmb0292	387.36	331.13	386.355	C27H46O	[M+H]+	Cholest-5-en-3-ol (Cholesterol)	Steroids	Steroid	57-88-5	3	5.9051e+06	5.43468e+06	5.38077e+06	7.09327e+06	7.68963e+06	7.36445e+06	7.1101e+06	7.61487e+06	6.27905e+06	6.25206e+06	7.48614e+06	6.75019e+06	6.53341e+06	6.87892e+06	4.74001e+06
45	mws0028	167.03	108.02	168.042	C8H8O4	[M-H]-	Vanillic acid	Phenolic acids	Phenolic acids	121-34-6	3	448913	368471	480448	272396	265063	291743	1.21004e+06	1.12837e+06	1.32791e+06	640226	708149	664603	237203	187828	188995
46	Wagp010678	389.12	359.08	388.116	C20H20O8	[M+H]+	5-Hydroxy-3,3',4',5',7-Pentamethoxyflavone	Flavonoids	Flavones	5084-19-5	1	4.33666e+07	4.26489e+07	4.58709e+07	1.02184e+06	1.13608e+06	1.03027e+06	326844	346602	295554	111586	100640	87712	4600.43	6328.81	6598.94
47	MWSmce224	299.16	163.04	298.157	C19H22O3	[M+H]+	Aurapten	Lignans and Coumarins	Coumarins	495-02-3	1	1.36346e+07	4.11609e+06	1.47124e+07	693249	392220	830526	245249	332978	397903	150311	82989.7	160381	6428.38	9805.44	9873.38
48	MW0159008	502.29	459.25	501.28	C22H39N5O8	[M+H]+	Val-Gly-Asp-Ile-Val	Amino acids and derivatives	Amino acids and derivatives	-	3	4.08213e+06	5.27094e+06	3.24356e+06	1.59123e+07	1.54743e+07	1.04126e+07	2.04913e+07	2.11027e+07	2.01737e+07	3.22958e+07	3.23973e+07	2.52521e+07	919961	930501	885801
49	MEDN0689	155	67.02	156.006	C6H4O5	[M-H]-	2,5-Furandicarboxylic acid	Others	Lactones	3238-40-2	3	644065	614835	629691	153700	84322.2	134385	359822	417196	367977	1.96594e+06	1.84543e+06	1.85733e+06	977742	972719	979833
50	Lmbn001288	131.03	87.04	132.042	C5H8O4	[M-H]-	2-Hydroxy-2-methyl-3-oxobutanoic acid	Organic acids	Organic acids	71698-08-3	1	727162	762573	713214	363302	321530	366525	380604	367327	335216	815765	861568	844676	243970	238495	258670
51	pmn001380	187.1	169.09	188.105	C9H16O4	[M-H]-	Eucommiol	Others	Alcohol compounds	55930-44-4	3	110634	107986	77209	137508	169155	162026	91680.3	95461.6	99794.2	172124	166871	181181	69003.3	63983.1	73388.2
52	Lmyn000160	237.06	87.01	238.069	C8H14O8	[M-H]-	Mucic acid Dimethyl Ester	Phenolic acids	Phenolic acids	-	1	4.70705e+06	5.08405e+06	6.60901e+06	1.54235e+07	1.6585e+07	1.7378e+07	1.37046e+07	1.44142e+07	1.44786e+07	1.166e+06	1.32743e+06	1.32495e+06	5.50121e+06	5.81871e+06	6.0003e+06
53	pmb3072	481.14	319.3	482.142	C22H26O12	[M-H]-	3-O-p-Coumaroylshikimic acid-O-glucoside	Phenolic acids	Phenolic acids	-	3	198802	220576	260221	48090.5	24716.6	32949.4	42322.3	56373.9	50094	255994	289166	240233	9	9	9
54	mws0473	131.03	87.05	132.042	C5H8O4	[M-H]-	2-Methylsuccinic acid	Organic acids	Organic acids	498-21-5	3	781717	8.6607e+06	8.33327e+06	384814	369157	408013	421992	422868	394957	1.00828e+06	923041	1.03404e+06	306164	280345	308037
55	Lmmn000806	131.03	87.05	132.042	C5H8O4	[M-H]-	Dimethylmalonic acid	Organic acids	Organic acids	595-46-0	1	781717	8.6607e+06	8.33327e+06	384814	369157	408013	421992	422868	394957	1.00828e+06	923041	1.03404e+06	306164	280345	308037
56	MEDL01955	269.08	214.03	270.089	C16H14O4	[M-H]-	Pinostrobin chalcone	Flavonoids	Chalcones	18956-15-5	3	1.50822e+06	1.41024e+06	1.42509e+06	26326.5	23811	27046.7	6906.61	9880.69	7119.66	34082.7	33389.3	37750.2	9	9	9
57	MW0052740	255.23	212.04	256.24	C16H32O2	[M-H]-	Ethyl tetradecanoate	Others	Lactones	124-06-1	3	4.38756e+06	5.293e+06	4.60549e+06	14685.6	5226.98	12387.5	2622.8	5871.19	3967.17	6147.92	1124.27	1966.79	897.71	4298.76	2414.01
58	MWS2066	143.05	115.06	144.058	C10H8O	[M-H]-	1-Naphthol	Phenolic acids	Phenolic acids	90-15-3	3	223119	307402	236477	31521.4	32642.7	22928.3	19508.5	17986.3	32280.9	35439.8	14009.6	17987.4	17646.8	20678.5	19741.2
59	Lmyp000435	339.16	177.1	338.148	C16H22N2O6	[M+H]+	Nicotine-N-glucuronide	Alkaloids	Pyridine alkaloids	152306-59-7	2	72567	263402	362409	152062	154374	151261	376480	346664	359798	273416	311426	288960	1.22664e+06	1.29511e+06	1.32093e+06
60	mws2108	353.09	191.06	354.095	C16H18O9	[M-H]-	Cryptochlorogenic acid (4-O-Caffeoylquinic acid)	Phenolic acids	Phenolic acids	905-99-7	3	25098.6	24555.7	36435.8	61139.5	51551	28015.9	61231.9	43847.9	53346.6	56840	34653.9	44297.5	85780.2	95374.5	77161
61	pmb0789	332.13	152.07	331.127	C14H21NO8	[M+H]+	Pyridoxine-5'-O-glucoside	Others	Vitamin	-	3	7.53886e+06	1.05237e+07	9.271e+06	6.97184e+06	6.41244e+06	6.25697e+06	6.1025e+06	6.143e+06	6.03127e+06	5.92128e+06	5.98027e+06	5.59753e+06	4.71054e+06	4.59343e+06	4.52297e+06
62	Zmhp004065	345.1	330.07	344.09	C18H16O7	[M+H]+	7,8-Dihydroxy-5,6,4'-trimethoxyflavone	Flavonoids	Flavones	-	1	5.34343e+06	5.72205e+06	5.39913e+06	174169	136458	160589	46189.5	40804.1	43472.8	30986.8	15616.4	8610.49	7075.23	6456.55	3258.72
63	Zmzp005934	284.3	102.09	283.288	C18H37NO	[M+H]+	Stearamide	Alkaloids	Alkaloids	124-26-5	3	2.11406e+06	1.79399e+06	1.79385e+06	323656	402680	351302	242284	162742	171225	89710.6	92697.6	154482	146529	112844	115550
64	pmc0281	400.15	136.06	399.139	C15H21N5O8	[M+H]+	Ribosyladenosine	Nucleotides and derivatives	Nucleotides and derivatives	-	3	881013	845852	933028	284736	355433	358314	69910	422619	404335	464490	352370	445160	493569	451587	521591
65	pmb0489	397.2	147.04	396.19	C19H28N2O7	[M+H]+	N-Glucosyl-p-coumaroylputrescine	Alkaloids	Phenolamine	-	3	3.91291e+06	4.65466e+06	5.03348e+06	164088	143397	147884	5943.47	570072	552301	1.17741e+06	1.12218e+06	1.16235e+06	20367.5	33194	26981.4
66	HX1392	271.1	203.03	270.089	C16H14O4	[M+H]+	Alloimperatorin	Lignans and Coumarins	Coumarins	642-05-7	1	2.7178e+06	2.47063e+06	2.43868e+06	60350.7	51714.9	52401.8	18946.8	15185.6	14006.1	162346	83438.8	91862.6	4824.05	1598.97	8031.93
67	Wahp008136	345.1	330.08	344.089	C18H16O7	[M+H]+	Rhamnazin (3,4',5-Trihydroxy-3',7-dimethoxyflavone)	Flavonoids	Flavonols	552-54-5	2	4.38304e+06	4.09412e+06	4.45712e+06	65378.6	71560.7	56705.1	21685.2	19211	17311.1	12018.1	9338.65	2382.67	7146.32	2171.07	4950.88
68	Wbmn003185	221.16	221.15	222.162	C14H22O2	[M-H]-	Kobusone	Terpenoids	Sesquiterpenoids	24173-71-5	3	2.77676e+06	2677730	2.8086e+06	4.52062e+06	4.64574e+06	4.68681e+06	4.32698e+06	4.24242e+06	4.21469e+06	3.90518e+06	3.8655e+06	3.82113e+06	3.79771e+06	3.93238e+06	3.9198e+06
69	mws0677	219.11	160.08	218.106	C12H14N2O2	[M+H]+	N-Acetyl-5-hydroxytryptamine	Alkaloids	Plumerane	1210-83-9	3	65934.3	73903.8	98877.7	97587.9	89159.5	54074.6	100427	106891	137539	57376.8	77473.1	59309.8	173430	213544	174760
70	mws0097	357.13	151.04	358.142	C20H22O6	[M-H]-	Pinoresinol	Lignans and Coumarins	Lignans	487-36-5	3	6188.73	7472.79	5849.28	5813.09	3208.59	3820.61	20736.4	17622.8	18351.1	4216.57	7764.51	13418.1	219455	232529	286606
71	ML10171848	147.03	85.03	148.037	C5H8O5	[M-H]-	D-Arabinono-1,4-lactone	Others	Saccharides	2782-09-4	2	1.76928e+06	1.93775e+06	2.01676e+06	259365	482017	467790	701072	687041	746923	2.77452e+06	2.59887e+06	2.60202e+06	1.58064e+06	1.60369e+06	1.59519e+06
72	MWS20148	433.11	271.07	432.106	C21H20O10	[M+H]+	Apigenin-4'-O-glucoside	Flavonoids	Flavones	-	3	1.20083e+06	1.06302e+06	1.08373e+06	2.27484e+07	2.12559e+07	2.20687e+07	1.89868e+07	2.04033e+07	1.74071e+07	6.68357e+06	6.94251e+06	7.9973e+06	247576	245394	263953
73	pmp001229	209.12	125.06	208.11	C12H16O3	[M+H]+	Senkyunolide K	Others	Lactones	114569-33-4	3	49478.5	87612.9	65324.8	19818.1	18494.1	19622.9	8492.86	7106.05	5233.44	9	9	9	19662.6	22995.1	23332
74	pme2292	89.11	72.08	88.1	C4H12N2	[M+H]+	Putrescine	Alkaloids	Alkaloids	110-60-1	3	368339	449039	288741	322306	317981	310059	425792	404887	141594	2.6596e+06	2.42417e+06	2.64728e+06	7316.15	19962.7	16303.1
75	mws0126	524.37	184.07	523.364	C26H54NO7P	[M+H]+	LysoPC 18:0	Lipids	LPC	19420-57-6	2	1.87776e+06	1.89171e+06	1.93168e+06	441682	431616	416440	845424	869645	781323	2.44131e+06	2.56736e+06	2.74441e+06	1.07751e+06	1.11997e+06	1.13484e+06
76	Cmpp008880	245.12	189.06	244.11	C15H16O3	[M+H]+	Suberosin	Lignans and Coumarins	Coumarins	581-31-7	1	4.88935e+06	4.81196e+06	4.62392e+06	252393	261307	267260	92648.1	107597	100013	15154.6	10220	10169.4	24690.7	11485	20647.9
77	MW0157859	635.3	498.17	634.296	C29H42N6O10	[M+H]+	Thr-Val-Glu-Thr-Trp	Amino acids and derivatives	Amino acids and derivatives	-	3	2.0847e+06	1.90977e+06	2.33621e+06	43427.4	52018.3	69313.9	33917.3	30278.6	30616.1	219187	169256	274282	9	9	9
78	Zmjp000182	189.13	70.07	188.127	C7H16N4O2	[M+H]+	N-Monomethyl-L-arginine	Amino acids and derivatives	Amino acids and derivatives	17035-90-4	3	539669	482629	463664	681476	689340	648900	544949	580908	581082	1.20733e+06	1.38344e+06	1.22412e+06	1.85636e+06	1.67569e+06	1.95914e+06
79	MWSslk203	727.21	433.11	726.201	C32H38O19	[M+H]+	Vaccarin	Flavonoids	Flavones	53452-16-7	2	370390	524651	292908	138307	169905	176264	730377	659837	838800	241066	260077	246076	16051.5	14829.1	27108.5
80	pmp000788	361.09	346.07	360.084	C18H16O8	[M+H]+	Chrysosplenol D	Flavonoids	Flavones	14965-20-9	3	2.92795e+07	4.93219e+07	5.19993e+07	1.08766e+06	1.07199e+06	1.13572e+06	289835	342567	266023	54634	40844	32951	11667.4	11716.3	21568.8
81	MWSslk210	361.09	346.07	360.084	C18H16O8	[M+H]+	Irigenin	Flavonoids	Isoflavones	548-76-5	1	2.92795e+07	4.93219e+07	5.19993e+07	1.08766e+06	1.07199e+06	1.13572e+06	289835	342567	266023	54634	40844	32951	11667.4	11716.3	21568.8
82	MW0155367	481.2	437.21	480.201	C25H28N4O6	[M+H]+	Phe-Trp-Glu	Amino acids and derivatives	Amino acids and derivatives	-	3	1.06047e+06	1.11347e+06	1.2937e+06	5.66865e+06	5.38079e+06	5.23559e+06	9.83534e+06	1.12958e+07	1.01661e+07	329544	259791	310957	436378	388904	317838
83	ML10174588	233.16	233.16	234.162	C15H22O2	[M-H]-	Confertifoline	Terpenoids	Sesquiterpenoids	1811-23-0	3	6.03809e+06	6.96468e+06	6.46783e+06	5.96553e+06	6.46565e+06	6.59717e+06	6.61939e+06	6.7809e+06	5.39813e+06	6.07147e+06	6.38925e+06	6.40407e+06	6.28233e+06	6.38332e+06	6.70657e+06
84	Hmcp009963	180.14	123.07	180.138	C11H18NO+	[M]+	Candicine	Alkaloids	Phenolamine	6656-13-9	3	45429	58609.2	54265	428642	400013	459024	158243	193294	157498	16293	19828.9	25140.4	204876	184925	255415
85	MW0145505	425.22	365.2	424.207	C18H28N6O6	[M+H]+	Arg-Ser-Tyr	Amino acids and derivatives	Amino acids and derivatives	-	3	8.10996e+06	8.73167e+06	8.57823e+06	3.90948e+07	3.79204e+07	4.06452e+07	4.20218e+07	4.21085e+07	4.2299e+07	4.08453e+07	4.43413e+07	4.02247e+07	4.21057e+07	4.29179e+07	4.24498e+07
86	mws0093	179.07	146.04	180.079	C10H12O3	[M-H]-	Coniferyl alcohol	Phenolic acids	Phenolic acids	458-35-5	3	64292.8	51462	55421	589611	734510	658505	596294	590151	578653	110247	102414	108142	14115.7	9	8075.28
87	pmp001309	465.1	303.1	464.096	C21H20O12	[M+H]+	6-Hydroxykaempferol-7-O-glucoside	Flavonoids	Flavonols	-	2	889854	469419	781515	9	9	9	9	9	9	940072	324044	235685	1.04149e+07	1.02458e+07	1.08808e+07
88	Zmjp009119	375.11	345.06	374.1	C19H18O8	[M+H]+	Chrysosplenetin (5,4'-Dihydroxy-3,6,7,3'-tetramethoxyflavone)	Flavonoids	Flavones	603-56-5	1	2.14209e+08	2.13419e+08	2.18498e+08	3.9434e+06	3.48377e+06	3.5205e+06	1.1394e+06	1.34725e+06	629958	170864	128082	156135	21967	11328.8	20251.2
89	Lmbn001467	158.08	116.07	159.089	C7H13NO3	[M-H]-	5-Acetamidopentanoic Acid	Organic acids	Organic acids	1072-10-2	3	1.1173e+06	1.131e+06	1.10626e+06	81102.1	81836.5	86266.9	115171	109610	114530	60231.6	79605.4	91973	467158	440381	476568
90	MW0011621	269.25	59.02	270.256	C17H34O2	[M-H]-	(S)-14-Methylhexadecanoic acid	Lipids	Free fatty acids	5746-59-8	3	49076.8	45335.3	54162.8	45197.3	52181.5	49641.4	44539.2	44525.8	49448.9	44650.7	48905.9	53353.3	52704.2	50863.6	49229.4
91	mws2125	166.98	78.96	167.982	C3H5O6P	[M-H]-	Phosphoenolpyruvate	Organic acids	Organic acids	138-08-9	3	298977	265505	306920	643977	549508	517143	640536	623245	659181	1.6385e+06	1.67935e+06	1.67927e+06	2.41019e+06	2.41798e+06	2.57813e+06
92	MW0144778	539.23	479.21	480.222	C22H32N4O8	[M+CH3COO]-	Ala-Tyr-Ile-Asp	Amino acids and derivatives	Amino acids and derivatives	-	3	321937	261659	154165	84568.7	29878.5	46389.2	145127	87571.6	93457.7	14224.2	14294.9	12339.4	47241.5	54298.6	32217
93	pmb2260	480.31	184.07	479.301	C23H46NO7P	[M+H]+	LysoPC 15:1	Lipids	LPC	-	2	326527	369304	405212	947541	893605	819278	571004	677304	755468	795140	442973	836917	16753.4	18647.7	15965.6
94	MW0106263	251.06	121.03	252.06	C8H16N2O3S2	[M-H]-	Cys-Met	Amino acids and derivatives	Amino acids and derivatives	-	3	565361	539658	482457	476047	523872	483400	271776	283767	272749	325110	521781	483684	59355.3	91241.7	57097.7
95	MW0151131	545.24	441.23	546.244	C25H34N6O8	[M-H]-	His-Tyr-Ile-Asp	Amino acids and derivatives	Amino acids and derivatives	-	3	347046	331930	276227	751155	757089	779066	647407	753132	660494	31123.7	17187.4	20819.8	358446	397403	388876
96	pme2246	301	185.02	302.006	C14H6O8	[M-H]-	Ellagic acid	Tannins	Tannin	476-66-4	3	18172.6	18682.3	16258.1	25080.1	18254.3	11926.2	19163	20501.3	15272.4	23452.3	23315.9	6435.86	22074.4	30573.6	33241.7
97	Hajp007218	301.07	286.05	300.063	C16H12O6	[M+H]+	5,7,3',5'-tetrahydroxy-6-methylfavanone	Flavonoids	Flavones	-	3	1.97056e+07	2.15744e+07	2.46637e+07	792983	900207	660479	168552	137554	178207	70334.7	17831	23100.8	13427.6	18188	28286.4
98	Zbdn001947	301.09	123.01	302.1	C13H18O8	[M-H]-	Isotachioside	Phenolic acids	Phenolic acids	31427-08-4	1	147031	165488	163678	2.7028e+06	2.72108e+06	2.58947e+06	2.66494e+06	2.95612e+06	2.7914e+06	63512.5	68434.7	102453	8.49351e+06	9.10161e+06	9.21387e+06
99	Wagp009250	291.12	219.07	290.115	C16H18O5	[M+H]+	Perforamone C	Others	Others	-	1	2.44501e+07	2.39356e+07	2.44913e+07	919746	781480	845621	269636	286281	277930	53178.3	43561.2	53712.5	53717.3	82205.9	81442.5
100	pme2617	166.05	102.06	165.046	C5H11NO3S	[M+H]+	L-Methionine Sulfoxide	Amino acids and derivatives	Amino acids and derivatives	3226-65-1	3	212121	166166	200755	189617	173705	223409	179400	171828	162552	126549	120046	131878	190626	171276	158648
101	pmd0132	496.34	184.07	495.332	C24H50NO7P	[M+H]+	LysoPC 16:0(2n isomer)	Lipids	LPC	-	1	2.11124e+07	2.1776e+07	2.28798e+07	3.69231e+07	3.72262e+07	3.83229e+07	7.17128e+07	7.40096e+07	6.91863e+07	1.42232e+08	1.49813e+08	1.56365e+08	2.23932e+07	2.2547e+07	2.3379e+07
102	MW0158296	439.12	161.02	318.133	C15H18N4O4	[M-H]-	Trp-Asn	Amino acids and derivatives	Amino acids and derivatives	-	3	9.74181e+06	1.05515e+07	1.05617e+07	550145	574279	326087	263491	223760	279290	333383	311637	169612	46900.5	82057.9	27295.4
103	Zmhp004269	375.11	360.08	374.1	C19H18O8	[M+H]+	Skullcapflavone II	Flavonoids	Flavones	55084-08-7	1	6.70202e+07	6.95421e+07	6.97028e+07	1.17707e+06	1.11335e+06	1.16576e+06	389739	451839	393003	125125	32259	18825.6	13947	14013.6	12425.4
104	pmb2406	510.36	184.07	509.348	C25H52NO7P	[M+H]+	LysoPC 17:0	Lipids	LPC	50930-23-9	2	803656	885163	875117	1.1435e+06	1.14576e+06	1.20103e+06	1.38592e+06	1.33828e+06	1.30128e+06	2.13686e+06	2.26496e+06	2.4216e+06	225263	217317	256141
105	pmp001244	266.14	207.07	266.139	C14H20NO4+	[M]+	Caffeoylcholine	Alkaloids	Phenolamine	87189-10-4	3	365469	421041	413347	251069	242324	245997	922098	965411	1.01709e+06	780842	796648	785467	270847	236979	225379
106	MWSHC20158	127.04	53.04	126.032	C6H6O3	[M+H]+	5-Methoxyfurfural	Others	Aldehyde compounds	21300-07-2	2	1.34177e+06	1.45666e+06	1.99883e+06	459916	366146	1.7497e+06	326703	2.39465e+06	2.0735e+06	932246	904442	964052	641058	621490	699433
107	Lmmn002274	521.2	359.15	522.21	C26H34O11	[M-H]-	Isolariciresinol-9'-O-glucoside	Lignans and Coumarins	Lignans	63358-12-3	3	151608	185473	130527	1.48766e+06	1.66819e+06	1.40497e+06	856183	1.04694e+06	876010	29483.3	58011	34033.6	589449	561843	477648
108	Lmjp006533	345.1	330.07	344.09	C18H16O7	[M+H]+	4',5-Dihydroxy-3,3',7-Trimethoxyflavone; Pachypodol	Flavonoids	Flavones	33708-72-4	2	4.30738e+06	4.31247e+06	4.36262e+06	53498.9	67408.8	65117.6	23914.2	17499	18687.1	7154.51	2913.16	9042.51	12155.6	8537.36	3565.81
109	Zmap009745	345.1	330.07	344.09	C18H16O7	[M+H]+	Ayanin (3',5-Dihydroxy-3,4',7-Trimethoxyflavone)	Flavonoids	Flavones	572-32-7	2	4.30738e+06	4.31247e+06	4.36262e+06	53498.9	67408.8	65117.6	23914.2	17499	18687.1	7154.51	2913.16	9042.51	12155.6	8537.36	3565.81
110	MW0107126	135.03	75.01	76.016	C2H4O3	[M+CH3COO]-	Glycolic acid	Organic acids	Organic acids	79-14-1	3	3.51933e+06	3.51064e+06	3.52297e+06	4.38134e+06	4.36782e+06	4.57843e+06	1.90982e+06	1.95607e+06	1.80734e+06	701642	724233	769581	910393	930350	907187
111	Lhxp102719	483.15	303.09	482.142	C22H26O12	[M+H]+	Curculigoside C	Tannins	Tannin	851713-74-1	2	3.73127e+06	3.28835e+06	3.99167e+06	458234	648917	404998	566842	485864	402709	334680	257353	272304	88967	110270	93558.4
112	Hmmp007513	375.11	345.06	374.1	C19H18O8	[M+H]+	5,7-Dihydroxy-6,3',4',5'-tetramethoxyflavone (Arteanoflavone)	Flavonoids	Flavones	68710-17-8	1	1.90488e+08	2.03909e+08	2.03037e+08	3.26504e+06	3.27602e+06	3.23104e+06	1.08996e+06	1.09867e+06	985408	164834	122072	137194	22056.1	15688.5	5791.72
113	MWS0552	239.2	223.03	240.209	C15H28O2	[M-H]-	Cis-10-Pentadecenoic Acid(C15:1)	Lipids	Free fatty acids	84743-29-3	1	48310.9	57607.8	35854.1	54606.5	65555.1	58656	80068.9	82437.1	76542.8	52147.6	92975.6	58470.7	65880.9	105282	78512.1
114	Wagp003727	331.18	169.12	330.168	C16H26O7	[M+H]+	Picrocrocin	Others	Others	138-55-6	3	42148.7	54171.8	63985.2	1.76808e+06	927918	631287	731100	1.22833e+06	448363	255426	410426	278682	377683	210352	228187
115	Wagp008158	272.09	257.07	271.084	C15H13NO4	[M+H]+	1,2-Dihydroxy-3-methoxy-10-methylacridin-9-one	Alkaloids	Alkaloids	-	1	7.09912e+07	8.42033e+07	7.52128e+07	252708	141291	232140	49064.3	32621.4	32685.2	30550.4	8517.39	10795	5440.73	7211.71	12001.8
116	Hmgp102564	295.17	207.06	294.158	C15H22O4N2	[M+H]+	Coumaroyl amide derivative	Alkaloids	Phenolamine	-	1	2.99675e+06	3.09846e+06	3.299e+06	330740	264615	293785	218065	256525	206435	261501	216768	259337	60757.3	40315.8	31703.1
117	Cmyp002064	463.12	301.08	462.116	C22H22O11	[M+H]+	Yuanhuanin	Flavonoids	Flavones	83133-14-6	3	4.58506e+07	4.82333e+07	4.76269e+07	1.30902e+07	1.17947e+07	1.1778e+07	2.88646e+06	3.30044e+06	3.18107e+06	911685	869655	1.10815e+06	263892	309626	363159
118	Wagp009011	291.12	219.07	290.115	C16H18O5	[M+H]+	Perforamone B	Others	Others	-	1	2.94151e+07	2.79731e+07	3.00477e+07	888824	756676	908045	295364	316048	294120	41845.3	50155.3	46962.4	70045.5	74280.1	71009.7
119	pmb2507	213.02	96.97	214.024	C5H11O7P	[M-H]-	2-Deoxyribose-1-phosphate	Nucleotides and derivatives	Nucleotides and derivatives	17210-42-3	3	1.05224e+06	1.05829e+06	1.04018e+06	216810	151690	233190	893266	943061	871986	449907	712981	614317	1.3434e+06	1.25228e+06	1.46108e+06
120	Hmln000297	179.05	59.01	180.063	C6H12O6	[M-H]-	Inositol	Others	Saccharides	87-89-8	1	1.88064e+07	1.64312e+07	1.77254e+07	20923062	2.16882e+07	2.50034e+07	1.97948e+07	2.27786e+07	1.94164e+07	1.10021e+07	1.08064e+07	1.18166e+07	1.09894e+07	1.18122e+07	1.23107e+07
121	Wagp012906	573.21	313.1	572.205	C33H32O9	[M+H]+	4,9-dimethoxy-2-(2-((1-(7-methoxy-2-oxo-2H-chromen-6-yl)-3-methylbut-3-en-2-yl)oxy)-3-methylbut-3-en-1-yl)-7H-furo[3,2-g]chromen-7-one	Lignans and Coumarins	Coumarins	-	1	1.17154e+08	1.23579e+08	1.28361e+08	9.07635e+06	1.00367e+07	6.75845e+06	2.50045e+06	4.0846e+06	3.64717e+06	394179	218125	362435	42177.9	85883.3	41295.1
122	pme3382	160.06	98.02	161.069	C6H11NO4	[M-H]-	N-Acetyl-L-threonine	Amino acids and derivatives	Amino acids and derivatives	17093-74-2	3	126935	120579	115643	159321	142994	162143	434855	145535	404598	48301.2	36883	38538.9	84722.4	98267.7	112608
123	mws0066	315.05	151	316.058	C16H12O7	[M-H]-	Isorhamnetin; 3'-Methoxy-3,4',5,7-Tetrahydroxyflavone	Flavonoids	Flavonols	480-19-3	1	856066	864526	875624	37149.7	28630.2	19598.6	10842.7	6738.88	6424.07	5129.21	9009.17	13033.2	10996.5	14547	14465.5
124	MWSmce349	282.28	114.09	281.272	C18H35NO	[M+H]+	Laurocapram	Alkaloids	Alkaloids	59227-89-3	3	412760	402134	382890	659801	730383	705721	896074	928543	881957	650549	630331	653607	597142	668725	715942
125	pmf0297	297.32	183.21	298.324	C20H42O	[M-H]-	1-Eicosanol	Lipids	Free fatty acids	629-96-9	3	227177	213990	194401	144599	145163	146775	166947	184616	197844	123967	146336	123776	481634	476742	473469
126	mws0894	447.13	285.08	446.121	C22H22O10	[M+H]+	Glycitin	Flavonoids	Isoflavones	40246-10-4	3	944625	1.26568e+06	1.11185e+06	1.87866e+06	1.87839e+06	1.71779e+06	1.58076e+06	1.78081e+06	1.44735e+06	521238	395151	435528	435626	337384	409970
127	MW0153653	623.29	461.23	622.278	C28H42N6O8S	[M+H]+	Met-Pro-Thr-Phe-Gln	Amino acids and derivatives	Amino acids and derivatives	-	3	567689	350020	420182	1.56821e+06	1.35571e+06	1.42874e+06	8.52174e+06	7.74912e+06	9.18705e+06	288288	204947	299318	5.94966e+06	5.84907e+06	6.72738e+06
128	MW0108107	439.16	227.07	332.185	C17H24N4O3	[M-H]-	Lys-Trp	Amino acids and derivatives	Amino acids and derivatives	50674-18-5	3	2.47992e+06	2.22546e+06	2.05777e+06	104096	96357.2	95568.5	17751.9	14994.3	14677.1	4572.26	7999.6	7148.78	9	9	9
129	Wagp007665	347.08	332.05	346.069	C17H14O8	[M+H]+	3,3',4',5'-Tetrahydroxy-5,7-Dimethoxyflavone	Flavonoids	Flavones	-	2	1.12245e+08	1.15091e+08	1.11064e+08	4.49425e+06	3.64633e+06	3.90649e+06	910190	939901	800055	511743	185034	164591	28433.6	22764.9	30292.9
130	pmb2643	225.19	207.18	226.193	C14H26O2	[M-H]-	Myristoleic acid	Lipids	Free fatty acids	544-64-9	1	94501.4	102930	93241.7	36821.7	34584.1	35753.4	26672.6	29965.9	27905.9	26469.6	23627.5	23869.8	22501.3	23168.3	23782.7
131	MW0158613	495.2	289.14	496.217	C22H32N4O9	[M-H]-	Tyr-Ser-Val-Glu	Amino acids and derivatives	Amino acids and derivatives	-	3	349645	333312	320044	1.35955e+06	1.52209e+06	1.40688e+06	3.15844e+06	3.51979e+06	3.49894e+06	538186	486352	563340	1.66303e+06	1.74165e+06	1.84444e+06
132	MWSmce096	219.17	81.07	218.167	C15H22O	[M+H]+	Nootkatone	Terpenoids	Sesquiterpenoids	4674-50-4	3	1.62255e+07	1.78991e+07	1.82242e+07	2.29524e+06	2.63775e+06	2.64448e+06	1.36828e+06	1.47593e+06	1.35318e+06	416402	396143	372414	746609	720280	742057
133	MW0155211	543.26	501.25	544.265	C26H36N6O7	[M-H]-	Phe-His-Ile-Glu	Amino acids and derivatives	Amino acids and derivatives	-	3	1.94467e+06	1.99358e+06	1.90612e+06	722551	773246	803427	638212	684422	660119	1.22177e+06	1.20605e+06	1.28747e+06	917654	879645	1.03081e+06
134	Wagp008361	291.12	219.07	290.115	C16H18O5	[M+H]+	Isosibiricin	Lignans and Coumarins	Coumarins	-	1	1.95658e+07	1.77208e+07	1.92742e+07	569890	513049	576903	179354	134214	124610	38740.5	37209.6	29440.7	6760.46	14135	6709.17
135	pmb0490	235.14	147.04	234.137	C13H18N2O2	[M+H]+	p-Coumaroylputrescine	Alkaloids	Phenolamine	34136-53-3	1	1.93547e+07	2.53343e+07	2.54995e+07	5.52497e+06	4.8191e+06	4.99826e+06	7.32941e+06	7.33599e+06	8.16446e+06	5.02276e+06	5.15727e+06	5.16916e+06	694561	661048	645063
136	pmb3002	607.17	299	608.174	C28H32O15	[M-H]-	Chrysoeriol-7-O-rutinoside	Flavonoids	Flavones	-	2	2.57988e+06	2.5786e+06	2.37316e+06	17781.4	21366.7	16024.7	16440.6	14384.9	19919.7	449445	438065	475920	9	9	9
137	MWSmce203	341.12	73.03	342.116	C12H22O11	[M-H]-	D-Cellobiose	Others	Saccharides	528-50-7	3	354371	460361	516890	940094	1.07581e+06	1.37718e+06	1.25305e+06	1.20343e+06	1.4664e+06	1.0917e+06	1.32158e+06	1.36071e+06	151262	155048	171104
138	Zmzp000145	189.16	84.08	188.153	C9H20N2O2	[M+H]+	Trimethyllysine	Amino acids and derivatives	Amino acids and derivatives	23284-33-5	3	3.09846e+06	3.30149e+06	3.56365e+06	2.36842e+06	2.39405e+06	2.37646e+06	4.08551e+06	3.96457e+06	4.25851e+06	6.30626e+06	6.17413e+06	6.28511e+06	4.07825e+06	4.16784e+06	4.41512e+06
139	MW0150223	523.19	263.09	524.212	C23H32N4O10	[M-H]-	Glu-Val-Tyr-Asp	Amino acids and derivatives	Amino acids and derivatives	-	3	1.13924e+06	1.00133e+06	979832	23047.6	26974	24503.4	9331.17	10441.3	7660.83	1600.84	1119.58	2273.94	9	9	9
140	mws1045	625.14	463.09	626.148	C27H30O17	[M-H]-	Myricetin-3-O-rutinoside	Flavonoids	Flavonols	-	3	119069	125867	226335	35861.9	39888.2	40427.2	103762	28302.5	75848.5	69825.5	79748.8	87767.8	861170	825086	413864
141	MW0130883	327.12	284.02	326.115	C19H18O5	[M+H]+	2-Methyl-5,7,8-trimethoxyisoflavone	Flavonoids	Flavones	-	3	2.89938e+06	2.78279e+06	2.93892e+06	53507.4	55145.9	59944.3	17741.9	14721.4	17142	9	9	9	9	9	9
142	mws0046	579.17	271.06	580.179	C27H32O14	[M-H]-	Naringenin-7-O-Neohesperidoside(Naringin)	Flavonoids	Flavanones	10236-47-2	2	139830	160829	147248	8.61615e+06	8.44392e+06	7.69572e+06	6.42229e+06	6.83091e+06	5.34902e+06	1.94826e+06	2.10257e+06	2.02596e+06	485555	455660	398116
143	pme0026	147.11	84.08	146.106	C6H14N2O2	[M+H]+	L-Lysine	Amino acids and derivatives	Amino acids and derivatives	56-87-1	3	9	9	9	2.21371e+07	2.30316e+07	1.93643e+07	1.02185e+08	9.37399e+07	8.8939e+07	9	9	9	3.46185e+07	2.00337e+07	3.41722e+07
144	mws0668	283.07	151.03	284.076	C10H12N4O6	[M-H]-	Xanthosine	Nucleotides and derivatives	Nucleotides and derivatives	146-80-5	3	243942	263972	287407	1.01831e+06	1.08031e+06	9	563650	579615	566908	1.06572e+06	1.13687e+06	1.23642e+06	866097	816582	783512
145	Zmyn000453	191.02	111.01	192.027	C6H8O7	[M-H]-	Isocitric Acid	Organic acids	Organic acids	320-77-4	1	3.28889e+06	3.47629e+06	3.36646e+06	522543	517354	634157	1.95038e+06	2.16065e+06	1.77058e+06	1.007e+07	9.11601e+06	9.60611e+06	6.20854e+06	5.76732e+06	5.67809e+06
146	Lmsp009013	317.1	197.05	316.095	C17H16O6	[M+H]+	4',6-Dihydroxy-5,7-dimethoxyflavanone	Flavonoids	Flavanones	6951-57-1	3	1.03182e+06	1.1316e+06	1.20267e+06	50103	55423.5	54749.9	33432.4	20275.9	34249.3	15969.3	24661.1	8301.86	11146.9	9727.19	4290.22
147	pme1730	117.02	73.03	118.027	C4H6O4	[M-H]-	D-Erythronolactone	Organic acids	Organic acids	15667-21-7	3	554975	466309	531084	242949	219301	247722	194846	398272	349595	3.29445e+06	3.31522e+06	3.14123e+06	466180	409469	455668
148	Wagp010109	395.11	365.07	394.105	C22H18O7	[M+H]+	Justicidin C	Lignans and Coumarins	Lignans	17803-12-2	3	18385.6	28895.3	6430.69	3.52184e+06	4.75318e+06	4.48501e+06	212378	258652	196360	966763	913258	1.05292e+06	9769.25	18735.4	6333.35
149	MWSslk055	345.1	315.06	344.09	C18H16O7	[M+H]+	Nevadensin	Flavonoids	Flavones	10176-66-6	1	3.04947e+07	2.9333e+07	3.04552e+07	662323	543739	623623	176621	208769	141034	35156.2	35803.2	39139.3	12619.7	21605.6	16629
150	MW0150014	625.29	265.16	624.276	C27H40N6O11	[M+H]+	Glu-Gly-Lys-Tyr-Glu	Amino acids and derivatives	Amino acids and derivatives	-	3	5.2255e+06	8.09501e+06	5.9526e+06	7636.97	1111.82	6658.64	5824.97	36484.7	11048.4	35669.6	7480.37	46780.9	22382.6	11562.9	13215.7
151	Zmsp007375	373.13	343.08	372.121	C20H20O7	[M+H]+	3,5,7,3'4'-Pentamethoxyflavone	Flavonoids	Flavones	1247-97-8	3	8919.14	40013.6	20184.7	94438.2	100273	130593	6469.38	7763.53	6891.54	21387.8	32417.7	31819.8	9	9	9
152	MW0110284	359.1	137.02	238.095	C11H14N2O4	[M-H]-	Tyr-Gly	Amino acids and derivatives	Amino acids and derivatives	673-08-5	3	46163.1	47993.5	56291.6	1.0747e+06	810298	980870	974672	855740	1.00567e+06	71773.8	129869	61416.8	229489	135667	137211
153	pme0443	493.13	331.08	493.134	C23H25O12+	[M]+	Malvidin-3-O-galactoside (Primulin)	Flavonoids	Anthocyanidins	30113-37-2	3	2.94799e+06	3.37708e+06	3.98915e+06	837423	759985	710216	344133	117015	362212	3.73481e+06	3.70567e+06	3.63474e+06	107409	80725.2	172976
154	Zmhp003112	611.16	287.06	610.153	C27H30O16	[M+H]+	safflor yellow A	Quinones	Quinones	-	3	2.25902e+06	2.54598e+06	2.38006e+06	9	9	9	9	9	9	9	9	9	283394	1.38634e+06	648521
155	Wagp005587	753.22	301.07	752.216	C34H40O19	[M+H]+	Sorbifolin 5-[6''-(3-Hydroxy-3-Methylglutaryl)Glucoside]Rhamnoside	Flavonoids	Flavones	-	2	4.02885e+07	3.89349e+07	4.09723e+07	50293	54560.1	43111.5	84062.5	106021	115935	951577	976316	809460	601440	664626	645994
156	Wagp009413	375.11	345.06	374.1	C19H18O8	[M+H]+	5,7-Dihydroxy-3,4',6,8-tetramethoxyflavone	Flavonoids	Flavones	50461-86-4	1	2.00179e+08	1.96079e+08	1.96647e+08	3.58848e+06	3.41686e+06	3.60648e+06	969257	1.15555e+06	1.10905e+06	170576	153695	160021	14272.3	14248.8	27032.2
157	Wagp010838	297.15	163.04	296.141	C19H20O3	[M+H]+	Dimethyl allyl xanthyletin	Lignans and Coumarins	Coumarins	-	1	6.2252e+07	6.50914e+07	7.26429e+07	2.08705e+06	2.39437e+06	2.02374e+06	1.10248e+06	844047	811329	90581.4	67018.1	100343	16500.8	26010.9	26766.3
158	MWSmce295	245.07	113.03	244.07	C9H12N2O6	[M+H]+	1-beta-D-Arabinofuranosyluracil	Nucleotides and derivatives	Nucleotides and derivatives	3083-77-0	3	623738	874066	958814	907546	864846	979899	613090	928265	721417	365622	359912	267751	598051	747835	764125
159	Wmzn000227	145.06	109.04	146.058	C6H10O4	[M-H]-	2,2-Dimethylsuccinic acid	Organic acids	Organic acids	597-43-3	2	79651.4	76340.5	66388.9	884593	943789	862413	1.739e+06	1.72545e+06	2.16042e+06	616438	639733	600953	371597	324833	352379
160	Wagp009942	359.11	344.09	358.105	C19H18O7	[M+H]+	5-Hydroxy-3,7,3',4'-tetramethoxyflavone (Retusin)	Flavonoids	Flavones	1245-15-4	3	1.10729e+06	1.15191e+06	1.28558e+06	152346	160002	187318	25653.3	27388	6750.06	25226.8	19924.2	15959.3	6894.34	3919.26	625.938
161	pmp000008	359.11	344.09	358.105	C19H18O7	[M+H]+	5-Hydroxy-6,7,3',4'-tetramethoxyflavone	Flavonoids	Flavones	21763-80-4	3	1.10729e+06	1.15191e+06	1.28558e+06	152346	160002	187318	25653.3	27388	6750.06	25226.8	19924.2	15959.3	6894.34	3919.26	625.938
162	pmp000113	389.12	359.08	388.116	C20H20O8	[M+H]+	5-Demethylnobiletin; 5-Hydroxy-6,7,8,3',4'-Pentamethoxyflavone	Flavonoids	Flavones	2174-59-6	1	4.22227e+07	4.34137e+07	4.89847e+07	945185	1.06534e+06	1.02706e+06	303969	287962	267918	86832.1	71340	82620.2	2744.18	8497.66	8798.33
163	Lmtp003948	481.13	319.05	480.127	C22H24O12	[M+H]+	3',5',5,7-Tetrahydroxy-4'-methoxyflavanone-3'-O-glucoside	Flavonoids	Flavones	-	3	1.20576e+07	1.29573e+07	1.49094e+07	495340	290835	419875	99385.2	65690.5	161610	179377	447605	313721	9	9	9
164	Qmgp082704	473.22	427.21	472.21	C26H32O8	[M+H]+	Deacetylnomilin	Terpenoids	Triterpene	3264-90-2	2	526725	457157	435049	475685	491278	440257	4.74507e+06	4.71418e+06	4.88482e+06	6.70694e+06	6.36784e+06	7.07677e+06	1.54602e+07	1.52436e+07	1.65958e+07
165	mws2367	299.11	119.05	300.121	C14H20O7	[M-H]-	Salidroside	Phenolic acids	Phenolic acids	10338-51-9	2	63649.1	60232.5	58483.9	516513	516083	536381	2.66714e+06	2.75004e+06	2.71149e+06	818195	840862	854097	78505.7	80665.5	77350.1
166	Wagp011647	355.16	203.04	354.147	C21H22O5	[M+H]+	Epoxybergamottin	Lignans and Coumarins	Coumarins	206978-14-5	1	8.58315e+06	8.39516e+06	7.13929e+06	201850	248795	262131	26138.4	69519.2	46851.5	25119.5	14820.4	15868.2	4473.87	3372.15	7374.3
167	pme2679	132.1	86.1	131.095	C6H13NO2	[M+H]+	L-Allo-isoleucine	Amino acids and derivatives	Amino acids and derivatives	1509-34-8	3	374010	7.38634e+06	6.69687e+06	8.61749e+06	8.20266e+06	8.4914e+06	1.11722e+07	1.15143e+07	1.20995e+07	1.91433e+07	1.93509e+07	1.78963e+07	4.7388e+06	4.65962e+06	4.8844e+06
168	pme2380	145.01	101.02	146.022	C5H6O5	[M-H]-	α-Ketoglutaric acid	Organic acids	Organic acids	328-50-7	3	399019	418260	392317	469219	402066	356947	351817	383661	323646	390729	387483	421372	387831	394619	375884
169	pme2165	155.01	111.02	156.017	C5H4N2O4	[M-H]-	Orotic acid (Vitamin B13)	Others	Vitamin	65-86-1	3	1.23233e+06	1.33749e+06	1.31085e+06	498273	389039	244118	858389	826743	659530	3.64179e+06	3.48313e+06	3.84404e+06	1.46397e+06	1.48004e+06	1.47469e+06
170	pmb2319	482.32	184.07	481.317	C23H48NO7P	[M+H]+	LysoPC 15:0	Lipids	LPC	108273-89-8	2	240981	266163	286288	1.09206e+06	1.13098e+06	1.136e+06	1.19285e+06	1.08371e+06	1.07211e+06	1.87459e+06	1.96865e+06	2.07805e+06	54145	55452.8	58889.1
171	pme3351	144.07	126.06	145.074	C6H11NO3	[M-H]-	Allysine(6-Oxo DL-Norleucine)	Amino acids and derivatives	Amino acids and derivatives	1962-83-0	3	119794	100196	94282.2	91354.2	78358	87571.6	113399	33003.2	17915.7	95486.2	93720.8	114198	69011.1	77657.5	55717.2
172	Qmgp082708	455.2	409.21	454.199	C26H30O7	[M+H]+	Obacunone(ISO)	Terpenoids	Ditepenoids	-	1	1.82695e+07	1.7904e+07	1.82606e+07	506535	557262	559497	1.6532e+06	1.6678e+06	1.47492e+06	782243	664005	780470	1.00169e+07	1.16211e+07	1.20177e+07
173	MWSmce690	175.02	59.01	176.032	C6H8O6	[M-H]-	Erythorbic Acid; Isoascorbic Acid	Others	Vitamin	89-65-6	2	3.09158e+07	3.31749e+07	3.87146e+07	9.9938e+07	9.46284e+07	9.70051e+07	1.16364e+07	1.12415e+07	1.12927e+07	8.59807e+06	9.35181e+06	1.00372e+07	1.73024e+06	1.75318e+06	1.92761e+06
174	pme0534	195.05	75.01	196.058	C6H12O7	[M-H]-	Gluconic acid	Others	Saccharides	526-95-4	1	2.18454e+07	2.43263e+07	2.3007e+07	5.5777e+07	5.36705e+07	5.72605e+07	8.33256e+07	8.47524e+07	7.54982e+07	7.71288e+06	8.35754e+06	7.7129e+06	7.15192e+07	6.61274e+07	6.35545e+07
175	pmn001421	337.09	191.06	338.1	C16H18O8	[M-H]-	3-O-p-Coumaroylquinic acid	Phenolic acids	Phenolic acids	87099-71-6	3	449075	481176	462547	561963	552445	422629	460533	505754	406716	90217.9	87567.2	128714	898203	842972	960607
176	Lhmp110108	373.15	161.06	372.142	C17H24O9	[M+H]+	1-((Pentanoyl)phloroglucinyl]-β-D-glucopyranoside	Others	Others	-	2	7374.71	6449.19	10335.5	8128.2	29586.8	18271.4	157256	153171	185670	9	9	9	805894	843874	879844
177	pme0519	341.11	119.03	342.116	C12H22O11	[M-H]-	D-Sucrose	Others	Saccharides	57-50-1	1	1.34367e+06	1.31753e+06	1.39585e+06	2.54276e+06	2.44031e+06	2.76418e+06	3.13186e+06	3.17438e+06	3.11115e+06	4.59736e+06	5.36015e+06	4.86033e+06	962757	1.00911e+06	1.03222e+06
178	mws1189	193.04	72.99	194.043	C6H10O7	[M-H]-	D-Galacturonic acid	Others	Saccharides	685-73-4	3	1.62635e+06	1.52575e+06	1.56405e+06	4.26597e+06	4.79581e+06	4.45659e+06	3.70647e+06	4.64209e+06	4.88241e+06	2.47401e+06	2.62629e+06	2.55384e+06	2.81623e+06	2.6813e+06	2.90891e+06
179	Wasn001627	295.1	89.02	296.111	C11H20O9	[M-H]-	Glucosyl 2,3-Dihydroxy-2-Methylbutanoic Acid	Organic acids	Organic acids	-	1	5.418e+06	4.98117e+06	5.17097e+06	1.98953e+06	1.83535e+06	115373	2.36878e+06	2.74622e+06	2.50989e+06	567388	686697	717794	1.00659e+06	1.02721e+06	1.11791e+06
180	Wasn003049	313.06	191.02	314.064	C13H14O9	[M-H]-	O-Benzoylgalactaric acid	Phenolic acids	Phenolic acids	-	1	1.33289e+07	1.38593e+07	1.28463e+07	6.96612e+06	7.25638e+06	6.567e+06	2.39044e+06	2.40902e+06	2.34965e+06	1.51347e+06	1.59288e+06	1.47468e+06	1.05199e+06	1.03343e+06	1.14387e+06
181	mws4170	179.06	59.01	180.063	C6H12O6	[M-H]-	D-Glucose	Others	Saccharides	50-99-7	3	2.00954e+07	2.02662e+07	1.62245e+07	2.34847e+07	2.26888e+07	2.71158e+07	2.26719e+07	2.27771e+07	1.914e+07	1.29398e+07	1.38647e+07	1.0645e+07	1.12682e+07	1.09602e+07	1.13003e+07
182	Wafn003182	409.21	161.05	350.194	C16H30O8	[M+CH3COOH-H]-	Glucopyranose 6-Hydroxydecanoate	Others	Saccharides	-	2	1.88242e+06	1.42163e+06	1.75718e+06	388595	286823	269990	139708	260043	140851	235156	187783	221702	80898.3	167933	160913
183	mws0219	132.03	88.04	133.037	C4H7NO4	[M-H]-	L-Aspartic Acid	Amino acids and derivatives	Amino acids and derivatives	56-84-8	1	1.75234e+07	1.62569e+07	1.79852e+07	8.09249e+07	8.19276e+07	8.82131e+06	2.0976e+08	2.0511e+08	2.81264e+07	9.63832e+07	9.72439e+07	9.23652e+07	2.18896e+07	2.38985e+07	2.69114e+06
184	MWS1882	132.03	88.04	133.037	C4H7NO4	[M-H]-	Iminodiacetic acid	Organic acids	Organic acids	142-73-4	3	1.75234e+07	1.62569e+07	1.79852e+07	8.09249e+07	8.19276e+07	8.82131e+06	2.0976e+08	2.0511e+08	2.81264e+07	9.63832e+07	9.72439e+07	9.23652e+07	2.18896e+07	2.38985e+07	2.69114e+06
185	mws0043	403.14	373.1	402.132	C21H22O8	[M+H]+	Nobiletin (5,6,7,8,3',4'-Hexamethoxyflavone)	Flavonoids	Flavones	478-01-3	3	43188.1	30048	30591.8	8.79628e+06	9.8644e+06	8.06262e+06	402736	412375	255536	1.83541e+06	1.7322e+06	1.91147e+06	9944.79	21730.7	9639.65
186	Lmhp011562	353.27	261.22	352.261	C21H36O4	[M+H]+	1-α-Linolenoyl-glycerol	Lipids	Glycerol ester	-	1	587091	544075	550732	148350	156916	158862	588856	582764	636258	1.31188e+06	1.41966e+06	1.52112e+06	1.29254e+06	1.19737e+06	1.12797e+06
187	MW0146084	605.27	337.11	604.27	C24H40N6O12	[M+H]+	Asp-Gln-Leu-Thr-Glu	Amino acids and derivatives	Amino acids and derivatives	-	3	71017.1	82894.2	62197.6	379571	435230	364698	2.59721e+06	2.60427e+06	2.7275e+06	103575	88980.7	125703	2.05669e+06	2.0773e+06	2.52665e+06
188	MWS0559	161.05	71.01	162.053	C6H10O5	[M-H]-	1,6-anhydro-β-D-glucose	Others	Saccharides	498-07-7	1	1.14879e+06	1.17054e+06	888513	825948	867209	1.18237e+06	732721	834427	768229	586510	596278	564880	414121	500611	495192
189	MW0115129	209.08	165.09	210.089	C11H14O4	[M-H]-	3-Methyl-1-(2,4,6-trihydroxyphenyl)-1-butanone	Others	Ketone compounds	26103-97-9	3	795170	894580	729579	13128	22375.2	13677	11609.5	11320.5	8394	19959.1	9163.86	8479.83	11565.9	10770.4	7581.65
190	Wagp004145	959.27	347.08	958.259	C41H50O26	[M+H]+	Limocitrin 5-[6''-(3-Methylglutaconyl)Glucoside]-3-Diglucoside	Flavonoids	Flavones	-	2	684402	840981	518809	31780.3	18731.1	7861.87	15659.9	9256.03	8012.57	43818.6	73933.1	21780.3	8322.49	9029.01	21997.7
191	Wagp013473	531.2	203.03	530.194	C31H30O8	[M+H]+	2-((1-(7-methoxy-2-oxo-2H-chromen-8-yl)-3-methylbut-3-en-2-yl)oxy)-9-((3-methylbut-2-en-1-yl)oxy)-2,3-dihydro-7H-furo[3,2-g]chromen-7-one	Lignans and Coumarins	Coumarins	-	1	962038	972696	1.08339e+06	196595	505420	159300	127004	413711	659415	127168	289994	190761	280934	796818	288478
192	MW0153188	728.4	700.41	727.402	C35H53N9O8	[M+H]+	Lys-Tyr-Tyr-Arg-Val	Amino acids and derivatives	Amino acids and derivatives	-	3	2.46317e+07	2.55654e+07	2.58633e+07	1.42647e+07	1.39395e+07	1.38063e+07	1.74511e+07	1.88134e+07	1.8246e+07	3.46464e+06	3.89738e+06	3.80628e+06	2.35197e+06	2.48269e+06	2.40531e+06
193	mws0133	123.06	80.05	122.048	C6H6N2O	[M+H]+	Nicotinamide	Others	Vitamin	98-92-0	3	65125.9	268019	260262	397832	389420	397142	17653.1	345389	316305	572559	425860	413131	742880	765451	728480
194	Zmjp008548	361.09	346.07	360.084	C18H16O8	[M+H]+	Chrysosplenol F	Flavonoids	Flavones	-	2	7.44077e+07	7.61626e+07	7.87283e+07	2.59861e+06	2.15061e+06	2.04587e+06	694519	701369	626857	181428	96953.9	72245.7	24475.7	16185	16366.6
195	pmn001399	405.12	243.07	406.126	C20H22O9	[M-H]-	2,4,6,4'-Tetrahydroxy-stilbene-2-O-glucoside	Others	Stilbene	-	3	75586.2	95018.4	89056.1	202162	203432	163433	257221	281000	237160	360252	387134	376599	72120	73986.8	69111.7
196	MWSHC2097	471.2	425.2	470.194	C26H30O8	[M+H]+	limonin	Terpenoids	Triterpene	1180-71-8	1	7.86377e+06	5.99087e+06	8.95934e+06	8.29176e+06	8.1295e+06	8.14164e+06	8.61029e+07	8.3566e+07	8.68851e+07	1.22301e+08	1.18851e+08	1.21231e+08	2.58973e+08	1.89671e+08	2.52574e+08
197	mws0924	145.05	101.06	146.058	C6H10O4	[M-H]-	2-Methylglutaric acid	Organic acids	Organic acids	617-62-9	3	235744	201477	221248	500633	488005	514099	514750	455091	424256	487676	522848	490847	375670	335924	384084
198	Wagp009583	302.1	287.08	301.095	C16H15NO5	[M+H]+	Citrusinine I	Alkaloids	Alkaloids	86680-32-2	2	1.72395e+06	1.86239e+06	1.86115e+06	7516.78	9044.16	5917.15	5956.13	7741.3	1164.48	1588.68	6035.72	5119.82	9616.9	3878.88	5277.57
199	Lmdp002381	227.09	149.06	226.084	C11H14O5	[M+H]+	Genipin	Terpenoids	Monoterpenoids	6902-77-8	3	13822.7	25323.4	28438.5	75940.8	91560.1	81529.4	226685	259846	192352	106979	99342.2	73692.8	830771	920267	839591
200	pme1975	103	59.01	104.011	C3H4O4	[M-H]-	Malonic acid	Organic acids	Organic acids	141-82-2	3	2.95947e+06	2.95514e+06	3.36682e+06	4.22083e+06	3.57531e+06	3.53941e+06	1.52014e+06	1.60667e+06	1.37569e+06	681491	676848	688678	2.61948e+06	2.66708e+06	2.68718e+06
201	pmb0855	496.34	184.07	495.332	C24H50NO7P	[M+H]+	LysoPC 16:0	Lipids	LPC	17364-16-8	1	2.08579e+07	2.13522e+07	2.21188e+07	3.60951e+07	3.69859e+07	3.81796e+07	7.1575e+07	7.2096e+07	6.90629e+07	1.40948e+08	1.4666e+08	153862003	2.10311e+07	2.12584e+07	2.23287e+07
202	MWS1962	153.13	83.05	152.12	C10H16O	[M+H]+	cis-Citral	Organic acids	Organic acids	5392-40-5	3	341268	293453	302956	287912	307378	303687	257983	275761	263785	222633	224171	204660	326241	312510	289662
203	MWSslk060	345.1	330.08	344.09	C18H16O7	[M+H]+	Eupatilin (5,7-Dihydroxy-3',4',6-Trimethoxyflavone)	Flavonoids	Flavones	22368-21-4	1	5.39874e+06	5.55971e+06	5.95172e+06	216600	182655	154273	62085.4	49152.6	17166.9	19923.4	19169.5	12178.7	3273.31	2034.66	6142.44
204	Lhqp101801	231.1	175.04	230.094	C14H14O3	[M+H]+	Dihydroseselin	Lignans and Coumarins	Coumarins	2221-66-1	1	4.18934e+06	4.53666e+06	4.90037e+06	719702	738967	752074	211545	232336	194455	36768.8	47718.7	36296.1	12363	9798.55	7256.16
205	zjgp122326	286.09	124.04	285.085	C12H15NO7	[M+H]+	Pyridine-4-formyl-O-β-D-glucopyranoside	Others	Others	-	1	9.18934e+06	8.98643e+06	8.58908e+06	1.17842e+07	1.11377e+07	1.03542e+07	197504	241778	187386	1.69091e+06	1.75769e+06	1.67896e+06	51492	36731.9	43136.5
206	Wayn001856	379.03	241	380.041	C13H16O11S	[M-H]-	4-Hydroxybenzoic acid 4-(6-O-sulfo)glucopyranoside	Phenolic acids	Phenolic acids	-	2	3.75495e+07	4.02126e+07	4.1582e+07	1.6055e+07	1.67808e+07	1.66084e+07	4.78461e+07	4.60322e+07	4.62636e+07	1.40664e+07	1.35743e+07	1.44105e+07	1.11719e+07	1.14647e+07	1.20151e+07
207	Lmbn005923	277.217	59.0139	278.225	C18H30O2	[M-H]-	Crepenynic acid	Lipids	Free fatty acids	2277-31-8	3	262441	209815	303845	64552.9	67873	41887.6	63916.6	61461.4	64396.7	224323	201475	220792	122154	96652.7	139194
208	Lmhp010190	522.36	184.07	521.348	C26H52NO7P	[M+H]+	LysoPC 18:1(2n isomer)	Lipids	LPC	-	1	129239531	1.08716e+08	1.17525e+08	3.76407e+07	4.01654e+07	1.95055e+07	7.73857e+07	7.80558e+07	7.83384e+07	15729368	1.59026e+07	1.66477e+07	8.72148e+06	7.76001e+06	3.9904e+06
209	Wagp014491	329.17	193.05	328.168	C20H24O4	[M+H]+	5-geranyloxy-7-methoxycoumarin	Lignans and Coumarins	Coumarins	7380-39-4	1	948605	646492	697875	20282	21943.6	23336.9	14961.8	13031.1	13649.4	19323.8	25280.1	19326.8	9	9	9
210	pmb0566	581.15	383.2	580.143	C26H28O15	[M+H]+	Luteolin-7-O-glucoside-5-O-arabinoside	Flavonoids	Flavones	-	1	109336	318971	103159	723002	465561	484872	491176	1.19767e+06	344159	153116	133505	110489	218426	172207	227736
211	Lmjp101101	291.12	219.06	290.115	C16H18O5	[M+H]+	7-Methoxy-8-(l'-methoxy-2'-hydroxy-3'-methyl-3'-butenyl)coumarin	Lignans and Coumarins	Coumarins	-	1	2.43323e+07	2.39362e+07	2.34611e+07	764644	782280	871220	285346	280180	283050	57597.6	57448.7	32117.9	82324.5	74691.7	64726.4
212	mws0918	283.06	268.04	284.068	C16H12O5	[M-H]-	Prunetin (5,4'-Dihydroxy-7-methoxyisoflavone)	Flavonoids	Isoflavones	552-59-0	1	1.47277e+06	1.4002e+06	1.38413e+06	7140.37	20168.9	8829.29	56507.2	63745.6	54853.3	52819	45110.6	56865.5	48191.3	50302.8	47894
213	mws1337	220.12	90.05	219.111	C9H17NO5	[M+H]+	D-Pantothenic Acid	Others	Vitamin	79-83-4	2	1.90586e+07	2.28124e+07	2.66412e+07	2.24023e+07	2.15736e+07	1.92088e+07	1.39306e+07	1.45317e+07	1.41798e+07	2.04444e+07	1.93225e+07	1.78267e+07	2.41019e+07	2.06378e+07	2.18142e+07
214	Wagp012243	277.11	205.05	276.1	C15H16O5	[M+H]+	(9r)-9-hydroxy-6-methoxy-8,8-dimethyl-9h,10h-pyrano[2,3-h]chromen-2-one	Lignans and Coumarins	Coumarins	-	1	1.49061e+07	1.75266e+07	1.74704e+07	316653	361633	323148	125054	143174	124298	16230	17429.6	16249.5	2972.99	544.356	4501.96
215	pme3096	118.01	74.02	119.022	C3H5NO4	[M-H]-	Aminomalonic acid	Organic acids	Organic acids	1068-84-4	3	1.03837e+06	1.57709e+06	1.58924e+06	811477	683249	784085	658725	726391	642888	1.53088e+06	1.53233e+06	1.60383e+06	502603	518888	506532
216	mws0582	322.11	130.05	321.099	C11H19N3O6S	[M+H]+	S-(Methyl)glutathione	Amino acids and derivatives	Amino acids and derivatives	2922-56-7	1	130742	736352	1.13375e+06	2.68484e+06	2.30723e+06	2.41488e+06	1.01509e+06	1.17296e+06	1.1613e+06	2.84076e+06	3.51347e+06	2.82552e+06	1.52397e+06	1.51509e+06	1.29138e+06
217	Zahp012577	280.26	81.07	279.256	C18H33NO	[M+H]+	octadecadienoic acid amide	Alkaloids	Alkaloids	-	1	606318	635151	653398	190536	212471	189085	68055.7	78988.3	76605.8	36153.3	118948	40671.7	33832.4	36278.5	37050.4
218	MWS4471	173.06	58.03	174.064	C6H10N2O4	[M-H]-	N-Alpha-Acetyl-L-Asparagine	Amino acids and derivatives	Amino acids and derivatives	4033-40-3	3	256012	209887	127766	197343	381422	211529	494479	475090	494360	264952	260512	296673	659289	587774	737854
219	Lmmn006306	293.21	293.21	294.219	C18H30O3	[M-H]-	Machilusolide D	Others	Lactones	-	2	237929	166871	187022	199441	107576	507607	485429	492530	460028	1.23521e+06	1.24949e+06	1.32718e+06	246521	244424	239033
220	Lmqn000213	665.21	341.11	666.222	C24H42O21	[M-H]-	Stachyose	Others	Saccharides	470-55-3	3	43056.1	42942.1	40720.7	69256.3	58055.2	61817.7	73805.5	63593.1	66220.5	101486	59409.3	121735	2.48909e+07	2.45657e+07	2.53193e+07
221	pmb2857	308.1	146.05	309.106	C11H19NO9	[M-H]-	L-Glutamic acid-O-glycoside	Amino acids and derivatives	Amino acids and derivatives	-	3	152304	193920	161094	481822	431951	403464	866323	797030	897389	632360	708381	778259	310126	262103	373873
222	Zapn011717	407.19	287.13	408.194	C25H28O5	[M-H]-	6,8-Diprenylnaringenin; Lonchocarpol A	Flavonoids	Flavanones	68236-11-3	1	5.81802e+06	5.46134e+06	9.66809e+06	69768.7	98971.7	13918.7	5923.24	5783.27	6099.15	9	9	9	22822.5	23889	25574.5
223	MW0131473	345.06	315.01	346.069	C17H14O8	[M-H]-	5,7,3',4'-Tetrahydroxy-6,8-dimethoxyflavone	Flavonoids	Flavones	57093-50-2	3	3.36331e+07	3.38718e+07	3.56401e+07	1.39167e+06	1.22896e+06	1.18396e+06	306835	345196	265956	104493	39695.1	48317.8	127424	104637	131972
224	Lmnp002584	625.18	463.13	624.169	C28H32O16	[M+H]+	Hispidulin-8-C-(2''-O-glucosyl)glucoside	Flavonoids	Flavones	-	2	27065418	2.62858e+07	2.53718e+07	127735	251862	238215	100148	569487	135655	216103	175286	154026	663767	794231	654035
225	MW0010749	209.12	59.01	210.126	C12H18O3	[M-H]-	(+)-7-iso-Jasmonic acid	Organic acids	Organic acids	62653-85-4	3	383592	392574	384910	108340	84885	74721.3	327391	314824	367310	81799.8	14029.9	41035.5	20057.6	13182.4	13305.4
226	mws0376	115	71.01	116.011	C4H4O4	[M-H]-	Fumaric acid	Organic acids	Organic acids	110-17-8	3	2.01135e+07	1.81082e+07	1.81631e+07	1.24688e+07	1.24268e+07	1.11463e+07	9.1333e+06	8.96236e+06	8.47814e+06	2.45406e+06	2.88246e+06	2.8483e+06	4.65576e+06	4.65098e+06	4.61404e+06
227	mws0055	373.13	343.09	372.121	C20H20O7	[M+H]+	Tangeretin (4',5,6,7,8-Pentamethoxyflavone)	Flavonoids	Flavones	481-53-8	2	47952.1	26140.7	40268.6	7.27305e+06	8.0377e+06	7.20805e+06	384005	358366	288293	1.61878e+06	1.54283e+06	1.48962e+06	24590.2	33213.3	8460.45
228	Lmhp008337	426.26	285.24	425.254	C19H40NO7P	[M+H]+	LysoPE 14:0(2n isomer)	Lipids	LPE	-	1	106054	116399	101380	172697	110809	167433	120628	127078	125384	104127	143626	119392	11028.5	13241	8859.42
229	Wagp009074	345.1	315.05	344.09	C18H16O7	[M+H]+	Santin	Flavonoids	Flavones	27782-63-4	1	2.91938e+07	2.89766e+07	2.94411e+07	602094	636727	576043	189254	207910	163472	45877.8	30887.9	37019.8	21953.7	25113.2	22285.2
230	pmn001738	403.12	223.06	404.132	C17H24O11	[M-H]-	Oleoside 11-methyl ester	Terpenoids	Monoterpenoids	60539-23-3	3	88400.5	82465.5	78479.3	757782	911389	835438	1.38026e+06	1.38051e+06	1.23661e+06	619292	694768	710154	320906	306456	397142
231	MWSslk054	515.19	369.15	514.184	C27H30O10	[M+H]+	Baohuoside Ⅰ; Icariside II	Flavonoids	Flavonols	113558-15-9	2	2.03249e+06	2.20999e+06	2.1474e+06	2.14591e+06	2.02176e+06	2.20023e+06	2.48506e+07	2.55676e+07	2.72861e+07	2.47045e+07	2.35344e+07	2.55133e+07	5.18455e+07	4.29902e+07	4.79459e+07
232	MWS1983	343.12	89.03	344.132	C12H24O11	[M-H]-	Maltitol	Others	Saccharides	585-88-6	3	4.20752e+06	4.3619e+06	3.78529e+06	6.62086e+06	7.29458e+06	7.30965e+06	6.69891e+06	9.42423e+06	8.64918e+06	1.41347e+07	1.14468e+07	1.12653e+07	2.80399e+06	3.0584e+06	2.83597e+06
233	Lmbn005369	295.23	195.14	296.235	C18H32O3	[M-H]-	13(S)-HODE;13(S)-Hydroxyoctadeca-9Z,11E-dienoic acid	Lipids	Free fatty acids	10219-69-9	1	411071	449853	453027	133076	139725	116936	124984	146247	125640	487991	509032	525186	223478	227198	201011
234	pme2828	140.03	98.96	139.027	C6H5NO3	[M+H]+	4-Nitrophenol	Phenolic acids	Phenolic acids	100-02-7	3	1.55174e+07	1.0025e+07	1.50021e+07	1.52197e+07	1.40012e+07	1.41274e+07	1.66903e+07	1.79061e+07	1.56867e+07	1.6214e+07	1.17747e+07	1.66564e+07	1.73861e+07	1.57591e+07	1.62243e+07
235	Wasn002449	461.13	152.01	462.137	C19H26O13	[M-H]-	Protocatechuic acid 1-O-Rutinoside	Phenolic acids	Phenolic acids	-	2	4.38687e+06	5.04342e+06	4.24619e+06	5.19106e+06	5.00991e+06	5433777	873710	891777	957715	46340.9	60214.8	54883.5	134034	136756	161824
236	Wagp001124	367.19	160.08	366.179	C18H26N2O6	[M+H]+	Bufotenine O-Glucoside	Alkaloids	Plumerane	-	1	9	6.45509e+06	6.8735e+06	66510.5	122061	112624	1.40146e+07	1.58708e+07	1.59184e+07	5.32343e+06	4.24714e+06	5.26663e+06	5.45235e+06	5.35983e+06	5.54893e+06
237	Lmpp003662	611.14	303.05	611.139	C30H27O14+	[M]+	Delphinidin-3-O-(6''-O-p-coumaroyl)glucoside	Flavonoids	Anthocyanidins	-	3	9	9	9	56838.3	76910.5	39363.6	312546	238497	206122	4.2008e+06	3.67497e+06	3.73184e+06	2.30672e+06	2.08939e+06	2.0969e+06
238	MW0145670	543.29	390.21	544.308	C21H40N10O7	[M-H]-	Asn-Arg-Gln-Lys	Amino acids and derivatives	Amino acids and derivatives	-	3	2.12659e+06	1.58883e+06	1.81493e+06	4.22196e+06	4.24498e+06	4.15243e+06	8.44394e+06	8.79431e+06	8.583e+06	950289	826969	1.12291e+06	6.04345e+06	7.16983e+06	6.23173e+06
239	HX1341	163.04	89.04	162.032	C9H6O3	[M+H]+	7-hydroxy-2H-1-benzopyran-2-one	Lignans and Coumarins	Coumarins	-	3	994587	1.14849e+06	1.28435e+06	702708	777028	771584	3.38326e+06	3.25516e+06	3.10987e+06	2.68736e+06	2.89367e+06	2.6348e+06	1.28531e+06	1.14065e+06	1.27951e+06
240	YC512118	282.28	247.24	281.272	C18H35NO	[M+H]+	Oleamide (9-Octadecenamide)	Lipids	Free fatty acids	301-02-0	1	1.2138e+06	1.37439e+06	1.17667e+06	325247	308491	377045	128826	114495	130794	62118.1	68706.2	74160	73464	76135.3	67563.5
241	MW0134073	477.1	314.04	478.111	C22H22O12	[M-H]-	Isorhamnetin 3-galactoside	Flavonoids	Flavonols	6743-92-6	3	1.47217e+06	2.05007e+06	1.49472e+06	40485.9	45413	49258.1	11252.9	19411.5	13874.5	20614.2	18751.9	22793.6	17500.6	5991.15	9580.41
242	Lmhp008833	494.32	184.07	493.317	C24H48NO7P	[M+H]+	LysoPC 16:1(2n isomer)	Lipids	LPC	-	1	7.34732e+06	6.06835e+06	6.43901e+06	441606	402397	340136	2.92731e+06	2.9987e+06	3.02974e+06	1.2544e+07	1.27366e+07	1.40002e+07	71538.8	43618	57971.7
243	pme2244	190.09	118.07	189.079	C11H11NO2	[M+H]+	3-Indolepropionic acid	Alkaloids	Plumerane	830-96-6	2	851765	936050	1.01805e+06	135359	173237	173269	278549	306591	272654	220383	227681	227103	130399	132989	141864
244	MW0150353	537.26	335.09	536.259	C24H36N6O8	[M+H]+	Gly-Glu-Gly-Phe-Lys	Amino acids and derivatives	Amino acids and derivatives	-	3	3.56868e+06	4.09692e+06	4.03278e+06	1.35229e+07	1.33155e+07	1.42543e+07	5.05957e+06	5.28676e+06	4.4231e+06	1.79015e+07	1.63657e+07	1.83218e+07	56444.6	76603.7	66798.4
245	Zmhn003257	299.06	284.04	300.063	C16H12O6	[M-H]-	5,7,2'-Trhiyroxy-8-methoxyflavone	Flavonoids	Flavones	-	1	1.54553e+07	1.69002e+07	1.54562e+07	673775	665750	665032	151385	155564	149617	37682.5	18222.4	12208.4	2505.02	5278.45	2782.86
246	Yamp010812	205.19	121.1	204.188	C15H24	[M+H]+	a-muuroladiene	Terpenoids	Sesquiterpenoids	17627-24-6	3	1.07996e+06	1.02511e+06	917940	453576	151495	1.03411e+06	491117	193140	386019	231039	315156	409724	371912	490777	418737
247	Zmyn004732	293.21	185.12	294.219	C18H30O3	[M-H]-	2R-hydroxy-9Z,12Z,15Z-octadecatrienoic acid	Lipids	Free fatty acids	-	2	27959.4	33097.4	32340.6	52590.9	60962.5	53696.1	72887.6	87002.8	73292.8	428172	447996	474328	37302	35556.8	39284.5
248	MWSHY0091	455.21	409.2	454.199	C26H30O7	[M+H]+	Obacunone	Terpenoids	Triterpene	751-03-1	1	1.88793e+07	1.50822e+07	1.53019e+07	430244	552384	572263	1.7591e+06	1.92263e+06	1.7974e+06	751366	849603	689066	1.15562e+07	1.26379e+07	1.18137e+07
249	pme2914	161.05	99.05	162.053	C6H10O5	[M-H]-	3-Hydroxy-3-methylpentane-1,5-dioic acid	Amino acids and derivatives	Amino acids and derivatives	503-49-1	2	1.04006e+07	2.30348e+07	7.28484e+06	3.26285e+06	3.22119e+06	3.33042e+06	2.78312e+06	3.00873e+06	2.74479e+06	3.19871e+06	3.47157e+06	3.33234e+06	3.48297e+06	3.51118e+06	3.53297e+06
250	Zmbp007538	231.1	175.04	230.094	C14H14O3	[M+H]+	osthenol	Lignans and Coumarins	Coumarins	484-14-0	1	4.10695e+06	4.40428e+06	5.10412e+06	726598	627281	742700	191267	231317	251762	45899.3	25798.5	20242.5	6245.28	13830.5	12027.8
251	Wagp006694	581.18	419.13	580.179	C27H32O14	[M+H]+	Gardenin 5-O-Glucoside	Flavonoids	Flavones	-	3	33019.2	52751.4	57421.6	271897	265704	242950	1.23305e+06	1.37928e+06	1.4679e+06	364651	398736	423915	1.25618e+06	1.43629e+06	1.25576e+06
252	Zmgn002106	206.08	58.03	207.089	C11H13NO3	[M-H]-	N-Acetyl-L-phenylalanine	Amino acids and derivatives	Amino acids and derivatives	2018-61-3	1	1.12575e+07	1.20894e+07	1.23458e+07	3.16909e+06	2.90315e+06	2.80858e+06	3.19082e+06	3.22288e+06	2.88366e+06	1.23516e+06	1.24299e+06	1.36664e+06	8.82405e+06	9.75859e+06	9.8582e+06
253	pme3186	168.99	78.96	169.998	C3H7O6P	[M-H]-	DL-Glyceraldehyde-3-phosphate	Organic acids	Organic acids	591-59-3	3	200937	99347.5	80308.6	630539	586371	551260	1.36465e+06	1.16881e+06	1.01267e+06	1.89549e+06	1.97796e+06	2.24706e+06	508658	464007	292844
254	Zmbp000490	158.12	112.08	157.11	C8H15NO2	[M+H]+	Valerine	Alkaloids	Alkaloids	-	2	312991	459472	492970	285772	159794	136814	389491	305797	404054	501026	497842	555548	711984	595323	623553
255	MW0137591	269.08	214.03	270.089	C16H14O4	[M-H]-	Cardamonin	Flavonoids	Chalcones	-	3	1.45941e+06	1.2791e+06	1.34664e+06	21410.4	22231.3	21964.7	8197.41	7347.63	6828.94	33383.6	28517.5	37485.5	1170.27	1661.82	541.832
256	Zmzn000113	146.05	102.06	147.053	C5H9NO4	[M-H]-	L-threo-3-Methylaspartate	Amino acids and derivatives	Amino acids and derivatives	6061-13-8	1	1.48862e+06	1.52399e+06	1.59497e+06	8.30587e+06	8.17083e+06	6.92279e+06	6.72348e+06	6.36279e+06	7.96071e+06	1.26699e+07	1.13028e+07	1.12852e+07	7.32542e+06	7.88592e+06	7.6221e+06
257	pmf0085	427.39	345.32	426.386	C30H50O	[M+H]+	9,19-Cyclolanost-24-en-3-ol (Cycloartenol)	Terpenoids	Triterpene	469-38-5	3	9.81339e+06	9.64212e+06	9.50371e+06	1.07316e+07	1.10803e+07	1.11109e+07	1.19236e+07	1.19253e+07	1.2304e+07	1.15933e+07	1.20982e+07	1.11185e+07	1.26292e+07	1.28934e+07	1.25515e+07
258	Zmsp001834	169.05	65	168.042	C8H8O4	[M+H]+	2,6-Dimethoxy-1,4-benzoquinone	Quinones	Quinones	530-55-2	2	55948.6	64722	60616.5	1.32952e+06	1.28215e+06	1.70958e+06	4.09335e+06	3.81054e+06	5.81024e+06	515312	594221	542170	457588	824902	530727
259	Wagp013736	575.26	261.11	574.257	C34H38O8	[M+H]+	7-((5-hydroxy-2,7-dimethylocta-2,6-dien-1-yl)oxy)-8-((1-(7-methoxy-2-oxo-2H-chromen-6-yl)-3-methylbutan-2-yl)oxy)-2H-chromen-2-one	Lignans and Coumarins	Coumarins	-	1	1.19444e+07	1.70896e+07	1.50504e+07	644090	372886	377891	167651	145227	177268	124504	18984	19778.2	6708.43	7580.39	3417.84
260	MW0144604	577.23	271.06	518.213	C23H30N6O8	[M+CH3COO]-	Ala-His-Tyr-Glu	Amino acids and derivatives	Amino acids and derivatives	-	3	230413	191231	205600	6.89399e+06	6.67241e+06	6.70266e+06	1.98117e+07	2.02785e+07	2.094e+07	9.89594e+06	7.73442e+06	9.57621e+06	548546	496433	571363
261	Wagp012414	261.11	189.06	260.105	C15H16O4	[M+H]+	Cedrelopsin	Lignans and Coumarins	Coumarins	-	1	4.355e+07	4.61717e+07	4.97674e+07	2.93573e+06	3.11687e+06	2.94107e+06	1.1035e+06	1.1899e+06	1.0741e+06	123235	135838	129523	31400.6	26999.2	31174.8
262	pme2550	173.01	129.02	174.016	C6H6O6	[M-H]-	Cis-Aconitic acid	Organic acids	Organic acids	585-84-2	3	1.27785e+06	1.35776e+06	1.01812e+06	593682	542810	580904	1.00785e+06	1.05459e+06	970962	5.08617e+06	4.69579e+06	5.11432e+06	1.79432e+06	1.89176e+06	1.6471e+06
263	Wagp010375	261.11	189.06	260.105	C15H16O4	[M+H]+	Lacinartin	Lignans and Coumarins	Coumarins	-	1	3.85701e+07	3.90099e+07	4.0857e+07	1.05005e+06	1.15189e+06	1.10856e+06	337505	364173	287505	52325.3	58609.1	39301.9	3030.05	6086.04	7061.2
264	Wafn003633	391.2	161.05	392.205	C18H32O9	[M-H]-	1-O-Acetyl-Glucopyranose 6-Hydroxydecanoate	Others	Saccharides	-	1	2.53383e+06	3.17747e+06	2.40036e+06	40634	42519.7	20850.4	28400.6	35886.8	23126.2	423541	461298	437593	5715.48	12135.5	14330
265	Hmqp006023	326.27	309.27	324.266	C20H36O3	[M+H]+	Ethyl 9-Hydroxy-10,12-octadecadienoic acid	Lipids	Free fatty acids	-	3	2371.49	594.284	1613.95	18613.6	15313.8	19968.6	90277	106251	108582	7113.16	4781.14	1968.59	342337	412802	390879
266	Wagp006908	581.18	419.13	580.179	C27H32O14	[M+H]+	Natsudaidain 3-Glucoside	Flavonoids	Flavones	-	3	32567.4	33530.2	37342.5	283244	255404	268210	1.44336e+06	1.43125e+06	1.42306e+06	388776	317434	442701	1.28089e+06	1.32577e+06	1.31277e+06
267	MW0155193	521.22	275.13	522.233	C24H34N4O9	[M-H]-	Phe-Glu-Val-Glu	Amino acids and derivatives	Amino acids and derivatives	-	3	608717	554962	537242	22498	94114.8	67712.2	18373.8	13136.9	8481.47	14236.2	53078.5	9	18349.8	22547.7	18586.2
268	Zmzn000078	168.99	78.96	169.998	C3H7O6P	[M-H]-	Dihydroxyacetone phosphate	Others	Saccharides	57-04-5	3	81540.9	100623	85848.9	73681.9	73847	111003	74606.9	9	174975	1.35192e+06	1.35748e+06	1.47607e+06	103541	32116.4	100078
269	Zmlp007578	345.06	313.03	344.053	C17H12O8	[M+H]+	3,3',4-O-Trimethylellagic acid	Tannins	Tannin	1617-49-8	3	804215	684160	766190	22617.9	34758.2	26802.5	13716.9	6078.94	15933.4	845.171	2184.53	5027.41	1894.17	9397	10475.8
270	MW0158646	459.18	415.19	458.18	C22H26N4O7	[M+H]+	Tyr-Tyr-Asn	Amino acids and derivatives	Amino acids and derivatives	-	3	1.06353e+07	7.50201e+06	1.21512e+07	99420.1	250210	128821	165473	146718	119519	2.53349e+06	2.34466e+06	2.38605e+06	9	9	9
271	zjbp120812	425.22	365.19	424.21	C22H32O8	[M+H]+	Scutebarbolide C	Terpenoids	Ditepenoids	-	1	7.80803e+06	7.93368e+06	8.11653e+06	3.78032e+07	3.65795e+07	3.48318e+07	3.91746e+07	4.2247e+07	4.28681e+07	4.24491e+07	3.81892e+07	3.90058e+07	4.24317e+07	4.01002e+07	4.66054e+07
272	Cmyp005063	425.18	147.04	424.173	C21H28O9	[M+H]+	Grandidentatin	Phenolic acids	Phenolic acids	15732-48-6	3	19351.9	77414.3	65139.1	193100	142869	215545	223852	291934	299051	164816	113950	121012	9	9	9
273	Smlp001915	435.09	303.05	435.092	C20H19O11+	[M]+	Delphinidin-3-O-arabinoside	Flavonoids	Anthocyanidins	-	3	209206	254049	394002	59518.9	49774.1	43600.4	13485.5	51775.9	57079	87599.4	56044	40772.6	59986.1	44361.3	57130.4
274	MW0154292	469.13	161.02	470.148	C27H22N2O6	[M-H]-	Nap-Phe-OH	Amino acids and derivatives	Amino acids and derivatives	-	3	1.63255e+06	1.44449e+06	1.45505e+06	165773	166926	144273	83798.3	86135.4	108503	1.38893e+06	1.3128e+06	1.55499e+06	1201.08	5471.7	3962.87
275	Wayn000504	457.12	341.11	458.127	C16H26O15	[M-H]-	Malic acid-1-O-diglucoside	Organic acids	Organic acids	-	2	2.91904e+06	2.82367e+06	3.31488e+06	3.7784e+06	4.13047e+06	4.58746e+06	4.34031e+06	4.27667e+06	5.14909e+06	3.67186e+06	3.61673e+06	3.80593e+06	328359	358631	360043
276	MW0149659	397.15	227.02	396.147	C17H24N4O5S1	[M+H]+	Gln-Cys-Phe	Amino acids and derivatives	Amino acids and derivatives	-	3	1.32675e+06	1.33562e+06	1.27249e+06	76337.3	54416	74228.4	32419.6	36492.5	9991.2	10806.9	7325.27	11514.2	12121.2	18224.4	12317.5
277	pmb0865	518.32	184.07	517.317	C26H48NO7P	[M+H]+	LysoPC 18:3(2n isomer)	Lipids	LPC	-	1	8.03648e+07	6.05806e+07	6.74848e+07	5.07652e+06	6.69953e+06	6.63353e+06	2.65465e+07	2.73411e+07	2.67837e+07	2.23094e+07	2.19626e+07	2.21513e+07	617920	585862	621421
278	MWS5083	455.1	96.97	456.105	C17H21N4O9P	[M-H]-	Flavin Single Nucleotide(FMN)	Nucleotides and derivatives	Nucleotides and derivatives	6184-17-4	3	237430	158234	186709	127472	120959	118026	120643	123442	134626	222383	244657	258792	115788	113458	115944
279	pme2563	249.06	128.04	250.062	C8H14N2O5S	[M-H]-	γ-Glu-Cys	Amino acids and derivatives	Amino acids and derivatives	636-58-8	3	54450	80740.9	53633.4	71297.4	48204.2	62624.7	156955	150798	138734	23270.4	24031.1	29810.3	67609.1	74909.9	62703.5
280	pme0376	271.06	151	272.068	C15H12O5	[M-H]-	Naringenin (5,7,4'-Trihydroxyflavanone)	Flavonoids	Flavanones	480-41-1	3	81212.5	85959.8	75143.2	604833	622135	603167	444880	370128	407294	62135.8	59396.5	61665.5	40606	25228.7	41990.5
281	MW0152507	534.23	59.01	475.228	C19H33N5O9	[M+CH3COO]-	Leu-Thr-Gln-Asp	Amino acids and derivatives	Amino acids and derivatives	-	3	222692	197712	214291	171058	165599	163693	1.32183e+06	1.2472e+06	1.20907e+06	219666	205641	226222	443016	2.00753e+06	9
282	Hagn002801	385.08	85.03	386.1	C20H18O8	[M-H]-	5,6,7,5'-tetramethoxy-3',4'-methylenedioxyflavonoid	Flavonoids	Flavones	-	2	9.00837e+06	8.63446e+06	9.97653e+06	169035	154228	154671	163685	166722	143839	89675.9	37226.3	87066.2	2.83625e+07	2.3281e+07	2.97654e+07
283	Wagp005508	457.2	209.15	456.2	C22H32O10	[M+H]+	3-Hydroxy-Beta-Ionone 3-(6''-Malonyl)Glucoside	Others	Others	-	1	607340	547587	797178	2.23089e+06	1.72688e+06	1.79934e+06	1.93927e+06	2.89301e+06	4.06557e+06	451008	364645	415181	179140	106203	144547
284	mws1002	345.06	330.04	346.069	C17H14O8	[M-H]-	Syringetin	Flavonoids	Flavonols	4423-37-4	1	4.97772e+07	4.39581e+07	4.72645e+07	1.57625e+06	1.31192e+06	1.37688e+06	391665	372682	337825	112920	63717.6	53072.1	132558	117338	124376
285	pmb2979	549.12	387.1	550.132	C25H26O14	[M-H]-	Hesperetin-7-O-(6''-malonyl)glucoside	Flavonoids	Flavanones	-	3	62262.5	49684.8	72361.1	48139.5	81971.8	107142	81298.9	85720.5	95065	9	9	9	9	9	9
286	Lmrj001341	185.09	70.06	184.085	C8H12N2O3	[M+H]+	Cyclo(Ser-Pro)	Amino acids and derivatives	Amino acids and derivatives	-	3	292514	370269	373214	255516	217025	211431	7550.9	296413	219110	211171	171647	189417	202749	182035	189159
287	MW0109110	485.2	135.04	426.19	C22H26N4O5	[M+CH3COO]-	2-[[2-[[2-[(2-Amino-3-phenylpropanoyl)amino]acetyl]amino]-3-phenylpropanoyl]amino]acetic acid	Amino acids and derivatives	Amino acids and derivatives	59005-83-3	3	1.76929e+06	1.7958e+06	2.09663e+06	4474.57	11495.8	3437.16	11262	30908.2	14024.7	349909	343985	361054	9	9	9
288	mws0889	135.03	75.01	136.037	C4H8O5	[M-H]-	D-Threonic Acid	Others	Saccharides	3909-12-4	1	1.14822e+07	1.0927e+07	1.12078e+07	8.86932e+06	9.01666e+06	9.20702e+06	2.7579e+06	2.8215e+06	2.72679e+06	1.06604e+06	1.03866e+06	1.14034e+06	8.10947e+06	8.75427e+06	8.8778e+06
289	Wagp012431	573.21	313.11	572.205	C33H32O9	[M+H]+	4,9-dimethoxy-2-(2-((1-(7-methoxy-2-oxo-2H-chromen-6-yl)-3-methylbut-3-en-2-yl)oxy)-3-methylbut-2-en-1-yl)-7H-furo[3,2-g]chromen-7-one	Lignans and Coumarins	Coumarins	-	2	3.37382e+07	3.32279e+07	3.49615e+07	4.04431e+06	4.42668e+06	4.75955e+06	1.93091e+06	1.94205e+06	1.75794e+06	176207	317115	360707	50377.3	38531.9	41411.9
290	MW0054875	301.07	216.01	158.131	C9H18O2	[M-H]-	Methyl caprylate	Others	Others	111-11-5	3	1.23957e+06	1.33342e+06	1.25393e+06	35572.4	29453.3	31393.4	3800.15	9848.33	8853.81	23520.9	34913.9	79800.9	1630.95	1864.2	803.943
291	Wayn000884	353.07	111	354.08	C12H18O12	[M-H]-	Citric acid glucoside	Organic acids	Organic acids	-	3	1.15728e+06	1.16429e+06	1.11447e+06	729457	851448	854754	1.18463e+06	1.20166e+06	1.29268e+06	1.05534e+07	1.09723e+07	1.09715e+07	528085	458952	498651
292	MW0014506	375.21	293.21	316.204	C20H28O3	[M+CH3COO]-	4-Hydroxyretinoic acid	Organic acids	Organic acids	66592-72-1	3	825185	721702	732498	254266	281860	287004	220343	222962	197414	375239	367848	424817	130691	134837	132701
293	mws0061	463.09	300.03	464.096	C21H20O12	[M-H]-	Quercetin-3-O-galactoside (Hyperin)	Flavonoids	Flavonols	482-36-0	3	127879	144933	70732.1	33253.3	43789	41297.1	52998.5	53906.4	64947.3	244411	298231	532339	1.89507e+06	1.74992e+06	513418
294	pme2693	131.12	114.09	130.111	C6H14N2O	[M+H]+	N-Acetylputrescine	Alkaloids	Alkaloids	18233-70-0	3	480173	509473	457553	594354	539683	397201	1.68222e+06	1.55617e+06	1.50395e+06	602513	558516	601214	46124.4	112530	78115.2
295	MW0158665	523.2	245.08	524.212	C23H32N4O10	[M-H]-	Tyr-Val-Glu-Asp	Amino acids and derivatives	Amino acids and derivatives	-	3	9.54781e+06	9.71323e+06	8.74727e+06	219807	226044	223236	73311.3	79962.1	73319.7	14904.9	8903.78	11269.5	830.995	910.234	1699.87
296	pmp000009	361.09	303.05	360.084	C18H16O8	[M+H]+	Centaureidin (5,7,3'-Trihydroxy-3,6,4'-Trimethoxyflavone)	Flavonoids	Flavones	17313-52-9	1	1.5524e+06	1.66286e+06	1.66768e+06	50506.8	39472.9	51028.7	5150.09	7062.46	8094.65	535.198	2689.42	828.053	1208.4	4954.79	1581.8
297	Wagp012274	299.16	187.04	298.157	C19H22O3	[M+H]+	7-O-Prenyl demethylsuberosin	Lignans and Coumarins	Coumarins	-	1	4.10272e+06	4.15968e+06	4.33712e+06	98758	102908	127054	50684.3	55412.8	51828.4	9639.53	9010.28	7699.78	2567.3	3224.03	3698.84
298	pmb2855	307.11	145.06	308.122	C11H20N2O8	[M-H]-	L-Glutamine-O-glycoside	Amino acids and derivatives	Amino acids and derivatives	-	3	269101	299006	317226	753409	786846	657469	785340	704141	701402	410836	395319	413980	234206	231234	222353
299	pmb0801	346.11	184.06	345.106	C14H19NO9	[M+H]+	4-Pyridoxic acid-O-glucoside	Others	Vitamin	-	3	130064	1.13485e+06	1.1469e+06	860985	858493	832172	62765.2	664466	640146	779116	717315	725806	975629	934688	953573
300	Wagp010332	539.23	261.11	538.22	C30H34O9	[M+H]+	8-(3-hydroxy-2-((3-hydroxy-4-(7-methoxy-2-oxo-2H-chromen-8-yl)-2-methylbutan-2-yl)oxy)-3-methylbutyl)-7-methoxy-2H-chromen-2-one	Lignans and Coumarins	Coumarins	-	1	5.56712e+07	4.28014e+07	4.18024e+07	1.53558e+06	1.65062e+06	1.39612e+06	435162	562174	535790	70207.1	73479.6	53273.6	12880.8	11812.8	12827.6
301	Zbbp010745	245.12	203.07	244.11	C15H16O3	[M+H]+	Mansonone G	Others	Ketone compounds	7715-96-0	2	3.31549e+07	3.30358e+07	3.3015e+07	1.51114e+06	1.65755e+06	1.7822e+06	598759	617606	584025	87351.2	64713.5	67170.6	100933	116407	118134
302	Lmpp003930	579.15	271.06	578.142	C30H26O12	[M+H]+	Apigenin-7-O-(6''-p-Coumaryl)glucoside	Flavonoids	Flavones	-	3	583273	414546	401307	6.83192e+06	5.34059e+06	8.15765e+06	6.05042e+06	6.24809e+06	9.33187e+06	7.94928e+06	8.43331e+06	6.96522e+06	270743	299685	340251
303	MW0146280	568.26	308.15	567.254	C25H37N5O10	[M+H]+	Asp-Thr-Tyr-Ala-Val	Amino acids and derivatives	Amino acids and derivatives	-	3	9.5834e+06	9.09208e+06	8.19025e+06	137504	145152	170925	59072.1	54848.6	46399.1	5508.08	6280.86	2873.24	2795.65	736.269	9
304	Wagp010987	389.12	359.08	388.116	C20H20O8	[M+H]+	5-Hydroxy-3,7,8,3',4'-Pentamethoxyflavone	Flavonoids	Flavones	-	1	4.12743e+07	4.18581e+07	4.58777e+07	1.03007e+06	1.13915e+06	1.0733e+06	338719	307880	302966	104094	86988.2	111026	10533.7	8676.44	9913.15
305	Hmgn001653	137.02	93.04	138.032	C7H6O3	[M-H]-	Protocatechualdehyde	Phenolic acids	Phenolic acids	139-85-5	3	1.87256e+06	2.36104e+06	2.44584e+06	730211	891914	820923	1.74118e+06	1.77578e+06	1.58892e+06	1.08474e+06	1.16246e+06	1.15489e+06	379500	534906	470265
306	Lchn000012	537.2	327.12	538.205	C26H34O12	[M-H]-	Alangilignoside D	Others	Others	-	3	38874.5	26410.4	30896.1	1.83341e+06	1.45446e+06	2.19073e+06	3.17449e+06	2.87234e+06	3.02166e+06	26665.1	36035.4	74803.8	2.22448e+06	1.86977e+06	1.9669e+06
307	MW0127754	269.08	201.02	270.089	C16H14O4	[M-H]-	(+)-Medicarpin	Flavonoids	Flavones	-	3	531397	482978	462105	9450.28	12331.2	9971.51	6304.47	4039.75	1937.15	13976.2	13394.2	14961.3	1519.29	857.762	943.101
308	Wafp003158	321.19	177.05	320.185	C16H24N4O3	[M+H]+	N-Feruloylhomoagmatine	Alkaloids	Phenolamine	-	1	5.68762e+06	7.08391e+06	8.13444e+06	7.96998e+06	7.09132e+06	7.43984e+06	1.76646e+07	2.06726e+07	1.80945e+07	5.24909e+06	4.9869e+06	5.59369e+06	6.36934e+06	7.05505e+06	6.40121e+06
309	MW0110226	501.25	177.05	500.238	C24H32N6O6	[M+H]+	Tyr-Tyr-Arg	Amino acids and derivatives	Amino acids and derivatives	-	3	47574.7	61650.9	201805	197679	206104	256854	686332	399706	628137	3.76968e+06	3.91644e+06	2.96508e+06	84964.1	234737	148868
310	Wagp004984	539.14	377.09	538.132	C24H26O14	[M+H]+	Limocitrol 3-Glucoside	Flavonoids	Flavones	-	3	442053	552947	551775	61983.4	40689.5	38564.5	9	9	9	9	9	9	9	9	9
311	MWSmce415	315.09	282.06	314.079	C17H14O6	[M+H]+	Cirsimaritin (4',5-dihydroxy-6,7-dimethoxyflavone)	Flavonoids	Flavones	6601-62-3	2	1.67299e+06	1.51782e+06	1.76644e+06	51455.7	61660.4	45298.5	17912.8	21669.3	17833.1	3740.67	2111.17	5675.09	10567.6	3089.94	16136
312	Hmsp000364	144.1	98.09	143.095	C7H13NO2	[M+H]+	L-Cyclopentylglycine	Amino acids and derivatives	Amino acids and derivatives	2521-84-8	2	1.73686e+07	1.96629e+07	1.79956e+07	1.19527e+07	1.13348e+07	1.04469e+07	9.39302e+06	9.96775e+06	1.08465e+07	1.4653e+07	1.47908e+07	1.47041e+07	1.21614e+07	1.2331e+07	1.21808e+07
313	Lajp008026	293.14	219.06	292.13	C16H20O5	[M+H]+	Yuehgesin	Lignans and Coumarins	Coumarins	-	1	4.0185e+06	4.29861e+06	4.45709e+06	130380	133177	156691	43729.7	56646.4	77907	33663.9	27348.6	20434.2	46253.8	32778.4	54643.3
314	pmn001672	547.17	223.1	548.174	C23H32O15	[M-H]-	Furanofructosyl-α-D-(3-mustard acyl)glucoside	Phenolic acids	Phenolic acids	-	2	2.81368e+06	2.72413e+06	2.80723e+06	1.02783e+07	8.69021e+06	1.10992e+07	1.15841e+07	8.22299e+06	9.66395e+06	2.25878e+07	2.39993e+07	2.0458e+07	582907	528434	516510
315	pme3388	189.13	144.1	188.127	C7H16N4O2	[M+H]+	Homoarginine	Amino acids and derivatives	Amino acids and derivatives	156-86-5	3	295426	344183	366416	336492	328424	329350	351999	337183	360969	562704	362169	283748	428032	647090	953371
316	MW0158533	593.3	293.15	594.313	C26H42N8O8	[M-H]-	Tyr-Lys-Arg-Glu	Amino acids and derivatives	Amino acids and derivatives	-	3	511015	468316	473478	283614	309354	279941	510388	516784	572924	79478.8	77343.9	77058.1	543147	579784	637208
317	mws2523	421.08	241.01	422.082	C12H23O14P	[M-H]-	Trehalose 6-phosphate	Others	Saccharides	4484-88-2	2	105739	148157	146098	881768	796109	793957	2.86073e+06	2.65999e+06	3.06409e+06	1.13353e+06	891196	967462	888181	902289	909406
318	pme1383	170.08	134.06	169.074	C8H11NO3	[M+H]+	Pyridoxine	Others	Vitamin	65-23-6	3	92704.9	109672	101855	61444.6	54816.9	61319.6	106194	121096	119002	265145	273341	274188	710385	669645	585073
319	pmp001264	274.27	256.27	273.267	C16H35NO2	[M+H]+	Hexadecylsphingosine	Lipids	Sphingolipids	-	2	1.00375e+07	1.13842e+07	1.22763e+07	5.50145e+06	5.29082e+06	5.27896e+06	4.19145e+06	3.998e+06	3.98958e+06	4.03648e+06	4.12838e+06	4.15686e+06	2.28886e+06	2.46278e+06	2.69608e+06
320	mws0281	191.02	111.01	192.027	C6H8O7	[M-H]-	Citric Acid	Organic acids	Organic acids	77-92-9	1	6.64783e+06	6.47943e+06	6.29361e+06	603485	629315	643533	2.61586e+06	2.90591e+06	2.63371e+06	1.22467e+07	1.18775e+07	1.32104e+07	8.2224e+06	8.61256e+06	9.00442e+06
321	MEDN0413	191.06	111.01	132.042	C5H8O4	[M+CH3COO]-	Ethylmalonic acid	Organic acids	Organic acids	601-75-2	3	3.38392e+06	3.46498e+06	3.35932e+06	578528	574978	536938	2.0823e+06	2.08911e+06	1.68291e+06	9.41421e+06	9.29255e+06	9.61686e+06	6.15732e+06	5.91337e+06	5.52903e+06
322	MW0157635	621.27	561.25	620.265	C24H40N6O13	[M+H]+	Thr-Glu-Lys-Asp-Glu	Amino acids and derivatives	Amino acids and derivatives	-	3	729041	714582	817794	65683.3	49578.7	53945.3	2286.13	1408.17	3184.7	50473.9	29073	50759	2587.82	4369.53	3815.94
323	Cmzn004594	449.11	287.06	450.116	C21H22O11	[M-H]-	Dunalianoside C	Phenolic acids	Phenolic acids	-	2	260779	286533	261308	729387	807899	727349	2.83978e+06	2.96514e+06	2.46019e+06	1.43992e+06	1.5029e+06	1.53002e+06	6.58067e+06	7.29111e+06	7.4686e+06
324	pmb2673	210.04	135.04	211.048	C9H9NO5	[M-H]-	6-Hydroxydopaquinone	Amino acids and derivatives	Amino acids and derivatives	135791-48-9	3	4577.74	3075.13	2544.48	8186.33	5541.72	2927.16	12152.6	5846.78	10548.4	41288.4	58441.4	64041.7	9119.95	7862.4	9378.47
325	MW0151588	431.22	152.99	432.222	C18H32N4O8	[M-H]-	Ile-Ser-Val-Asp	Amino acids and derivatives	Amino acids and derivatives	-	3	314422	341492	329763	89631.9	75817.9	92108.9	169730	205067	156493	750873	798624	862119	138554	80027.5	108919
326	mws0609	344.04	150.04	345.047	C10H12N5O7P	[M-H]-	Guanosine 3',5'-cyclic monophosphate	Nucleotides and derivatives	Nucleotides and derivatives	7665-99-8	3	30326.1	22627.2	39282.8	160497	158224	153129	127779	148078	121131	186579	188642	186228	60814.9	56383.4	61631.9
327	MW0158700	431.12	125.02	432.117	C20H20N2O9	[M-H]-	TyrMe-Asp-OH	Amino acids and derivatives	Amino acids and derivatives	-	3	1.26387e+07	1.21774e+07	1.18935e+07	1.40783e+07	1.50599e+07	1.54254e+07	6.12279e+07	6.84305e+07	6.48772e+07	8.68384e+06	7.36735e+06	8.66955e+06	1.95665e+07	2.05024e+07	1.84893e+07
328	Wbtn007603	299.06	284.03	300.063	C16H12O6	[M-H]-	9,11-dimethoxy-2h-[1,3]dioxolo[4,5-b]xanthen-10-one	Flavonoids	Other Flavonoids	-	1	2.43089e+06	2.91207e+06	6.45668e+06	156363	91803.8	81816.7	63148.7	22942.6	47457.7	14892	6240.61	9888.66	12971.6	17872.6	23592.1
329	Wagp008739	189.05	131.05	188.047	C11H8O3	[M+H]+	7,8-Dihydrofurocoumarin	Lignans and Coumarins	Coumarins	-	1	7.38789e+06	6.54596e+06	5.54792e+06	2.34701e+06	2.20577e+06	2.41979e+06	932181	967908	860919	75959.3	71597.2	71530.6	31323.1	28896.5	33840.5
330	Hmmp002121	469.12	317.08	468.069	C23H16O11	[M+H]+	Isorhamnetin-3-O-gallate	Flavonoids	Flavonols	-	3	777569	982207	1.13607e+06	49290.1	24479.7	57044.1	15441.6	29547.8	26661.4	15434.6	8859.4	9	29524.7	23981	43689.7
331	MW0158219	499.23	58.07	498.227	C29H30N4O4	[M+H]+	Trp-Phe-Phe	Amino acids and derivatives	Amino acids and derivatives	-	3	9	972976	1.02925e+06	4287.64	4537.82	3560.34	1007.27	146673	156729	50604.2	41981	55387.9	78450.1	89371.4	85052.5
332	Zmyn000083	338.99	78.96	339.996	C6H14O12P2	[M-H]-	D-Glucose 1,6-bisphosphate	Others	Saccharides	10139-18-1	3	27124.6	29770.3	26637.8	20254.5	17348	15159.2	35183.3	40108.7	30095.3	809545	806288	783246	69679.5	76364.4	83460.5
333	pmp000117	433.15	403.11	432.142	C22H24O9	[M+H]+	3,5,6,7,8,3',4'-Heptamethoxyflavone	Flavonoids	Flavonols	1178-24-1	2	5803.68	16151.3	15045.8	978401	1.1671e+06	954521	38272.7	30472.1	25731	249628	220409	235991	2181.2	3857.75	1792.32
334	pme3188	323.03	211	324.036	C9H13N2O9P	[M-H]-	Uridine 5'-monophosphate	Nucleotides and derivatives	Nucleotides and derivatives	58-97-9	3	67237.5	51954.2	68592.8	181737	146111	115068	276373	247522	219782	111870	223776	320070	144950	160629	129944
335	mws0057	451.12	289.07	450.116	C21H22O11	[M+H]+	Eriodictyol-7-O-glucoside	Flavonoids	Flavanones	38965-51-4	3	4.01143e+06	3.91375e+06	5.20231e+06	6.04307e+06	5.01894e+06	5.28145e+06	2.25748e+06	2.50336e+06	2.82957e+06	509264	386068	259719	9	9	9
336	pmf0139	179.06	59.01	180.063	C6H12O6	[M-H]-	D-Galactose	Others	Saccharides	59-23-4	3	2.00518e+07	2.50285e+07	1.9421e+07	3.08883e+07	2.23983e+07	2.57225e+07	1.94869e+07	2.00701e+07	2.22885e+07	1.2186e+07	1.27652e+07	1.2515e+07	1.08616e+07	1.1314e+07	1.18635e+07
337	MW0151072	357.16	187.02	356.144	C13H20N6O6	[M+H]+	His-Ser-Asn	Amino acids and derivatives	Amino acids and derivatives	-	3	1.16412e+06	1.15616e+06	1.2437e+06	131998	131917	118887	58996.8	67198.2	53292.4	22922.5	13153.9	14980.3	18014.8	32099.7	21642.6
338	pme0230	268.1	136.06	267.097	C10H13N5O4	[M+H]+	Adenosine	Nucleotides and derivatives	Nucleotides and derivatives	58-61-7	1	1.65988e+06	1.70038e+06	1.74699e+06	2.06511e+06	2.03353e+06	2.05101e+06	9	2.20764e+06	2.28497e+06	1.33773e+07	1.21188e+07	1.29268e+07	1.26018e+06	1.25639e+06	1.28679e+06
339	pmp001247	442.21	221.08	442.207	C21H32NO9+	[M]+	Feruloylcholine glucoside	Alkaloids	Phenolamine	-	3	11718.9	11489.8	19039.2	98981.6	61388.6	106675	788056	1.05857e+06	965045	47689	58863.5	38207.8	109005	130829	175341
340	pmb3101	175.06	115.04	176.069	C7H12O5	[M-H]-	2-Isopropylmalic Acid	Organic acids	Organic acids	49601-06-1	2	1.46666e+06	1.46161e+06	1.45144e+06	385396	502673	463984	317008	346564	320587	318653	350648	337092	1.7811e+06	1.79331e+06	1.95276e+06
341	Zmdn006214	487.12	283.06	488.132	C24H24O11	[M-H]-	Physcion-8-O-(6-acetyl)-glucoside	Quinones	Anthraquinone	-	3	81659.9	82231.8	67892.6	16202.5	13787.4	11418.1	71328.3	89386.1	79363.3	125752	140459	155748	1.39934e+06	1.46246e+06	1.44794e+06
342	Cmmp006152	471.31	471.31	472.319	C29H44O5	[M-H]-	Norarjunolic acid	Terpenoids	Triterpene	60393-90-0	3	2.92814e+06	2.43225e+06	2.40654e+06	359685	388156	338668	4.88834e+06	5.11027e+06	4.19442e+06	4.55485e+06	4.08024e+06	4.50402e+06	1.661e+07	1.77962e+07	1.56703e+07
343	Lmyn002403	313.09	101.02	314.1	C14H18O8	[M-H]-	Mandelic acid-β-glucoside	Organic acids	Organic acids	-	3	7.78068e+06	7.94357e+06	3.00561e+06	3.68653e+06	3.68875e+06	4.03337e+06	676004	1.76764e+06	1.68179e+06	839650	870030	901007	649022	659655	728467
344	MW0158579	515.23	161.06	514.222	C29H30N4O5	[M+H]+	Tyr-Phe-Trp	Amino acids and derivatives	Amino acids and derivatives	-	3	6.01701e+06	6.40979e+06	6.15205e+06	5.35856e+06	5.38167e+06	5.05504e+06	7.40296e+07	8.63566e+07	7.86768e+07	6.65062e+07	6.09287e+07	6.27149e+07	1.40248e+08	1.45013e+08	141843137
345	Lmhp011388	353.27	261.22	352.261	C21H36O4	[M+H]+	2-α-Linolenoyl-glycerol	Lipids	Glycerol ester	55268-58-1	1	523946	467109	566971	145732	149025	145417	599100	579182	537363	1.12108e+06	1.18569e+06	1.26594e+06	1.16679e+06	1.1048e+06	1.10174e+06
346	Wagp010352	359.11	344.09	358.105	C19H18O7	[M+H]+	Flindulatin	Flavonoids	Flavones	521-44-8	3	1.11182e+06	1.21738e+06	1.28101e+06	178164	176183	175311	16702	19260.4	27214.9	31981.9	25340.6	27314.9	3256.81	6503.22	828.016
347	MW0159213	537.3	205.05	536.296	C25H40N6O7	[M+H]+	Val-Tyr-Gln-Lys	Amino acids and derivatives	Amino acids and derivatives	-	3	7.29889e+06	7.8089e+06	7.74309e+06	196459	181984	232806	77477.4	82311	100843	11626.8	7268.1	9753.04	1763.52	4592.18	1523.91
348	Zmln002252	223.03	149.03	224.032	C10H8O6	[M-H]-	Sideretin (5,7,8-Trihydroxy-6-methoxycoumarin)	Lignans and Coumarins	Coumarins	-	2	492842	524308	1.67195e+06	246230	236796	63193.3	482616	567410	789527	760168	538733	461195	937590	909930	1.86402e+06
349	MWSslk233	287.09	203.04	286.084	C16H14O5	[M+H]+	Oxypeucedanin	Lignans and Coumarins	Coumarins	737-52-0	1	2.33016e+07	2.53379e+07	2.65276e+07	893949	841976	841987	238383	226132	236196	36563.3	12992.4	26140.5	7351.68	3100.76	10230.9
350	Wagp002365	412.15	136.06	411.139	C16H21N5O8	[M+H]+	2-(3-(6-amino-9H-purin-9-yl)-7-hydroxy-1-(hydroxymethyl)-2,5-dioxabicyclo[2.2.1]heptan-3-yl)-5-(hydroxymethyl)tetrahydrofuran-3,4-diol	Others	Others	-	2	8.43269e+07	9.43461e+07	8.99036e+07	2.48919e+06	2.65878e+06	2.85712e+06	1.02605e+06	1.25474e+06	1.07754e+06	6.84351e+06	6.58353e+06	6.87379e+06	115247	108708	108139
351	MW0155448	433.13	125.02	434.148	C24H22N2O6	[M-H]-	Phe-HoPhe-OH	Amino acids and derivatives	Amino acids and derivatives	-	3	3.96077e+06	4.12483e+06	3.97001e+06	1.86006e+07	1.88454e+07	1.7271e+07	1.38418e+07	1.43064e+07	1.36997e+07	1.10474e+06	1.09216e+06	1.30281e+06	1.04065e+06	1.07143e+06	1.0456e+06
352	pmn001420	341.09	179.04	342.095	C15H18O9	[M-H]-	1-O-Caffeoyl-β-D-glucose	Phenolic acids	Phenolic acids	14364-08-0	1	1.17727e+07	1.03453e+07	1.13362e+07	9.63541e+06	1.00048e+07	9.1212e+06	5.45838e+07	5.59493e+07	5.7102e+07	5.36401e+07	6.21638e+07	6.24014e+07	1.54232e+07	1.37618e+07	1.46381e+07
353	Qmjp081106	279.12	243.1	278.115	C15H18O5	[M+H]+	Chlorantholide E	Terpenoids	Sesquiterpenoids	1372558-36-5	3	47503.1	53925.5	28940.8	38168.1	17659.1	22717.8	43679.4	37535.7	33248.3	9698.57	7103.51	60535.2	9	4038.05	5427.25
354	MWS04412	175.12	70.07	174.137	C8H18N2O2	[M+H]+	N(6),N(6)-Dimethyl-L-lysine	Amino acids and derivatives	Amino acids and derivatives	2259-86-1	2	2.06469e+07	2.52223e+07	6.36738e+06	6.00398e+07	5.4653e+07	5.46e+07	2.50359e+07	2.31863e+07	2.29387e+07	7.53125e+07	8.03036e+07	7.90963e+07	2.65326e+07	2.70535e+07	2.69658e+07
355	mws1715	252.11	136.06	251.102	C10H13N5O3	[M+H]+	Cordycepin (3'-Deoxyadenosine)	Nucleotides and derivatives	Nucleotides and derivatives	73-03-0	3	134983	296844	304766	21968.2	39567.1	45205.5	107853	100357	165589	143984	115282	92184.2	118386	116875	126872
356	Qmgp102504	332.13	152.07	331.132	C20H17N3O2	[M+H]+	Angustoline	Alkaloids	Plumerane	40041-95-0	1	7.36173e+06	8.78716e+06	8.88127e+06	6.17126e+06	5.49193e+06	5.40135e+06	6.37771e+06	5.53659e+06	6.38909e+06	4.96528e+06	4.81598e+06	4.5707e+06	4.38439e+06	4.11249e+06	4.44963e+06
357	mws0367	277.22	277.22	278.225	C18H30O2	[M-H]-	α-Linolenic Acid	Lipids	Free fatty acids	463-40-1	1	6.6424e+07	6.24533e+07	6.31419e+07	1.00456e+07	1.05227e+07	1.06548e+07	1.0869e+07	1.41179e+07	1.05205e+07	5.91625e+07	6.2898e+07	6.64697e+07	2.94616e+07	2.85561e+07	2.98057e+07
358	Lmwp102904	219.15	174.09	218.142	C13H18N2O	[M+H]+	N,N-Dimethyl-5-methoxytryptamine	Alkaloids	Plumerane	1019-45-0	3	400615	469679	487551	1.87843e+06	1.96747e+06	1.80213e+06	1.16353e+06	1.17951e+06	1.01109e+06	192788	199102	224088	1.01232e+06	899816	964040
359	Lmcp006876	251.11	91.05	250.099	C17H14O2	[M+H]+	8-(Benzyloxy)-1-Naphthol	Others	Others	-	1	126889	90149.5	104161	734611	1.09145e+06	1.02819e+06	951253	255970	169641	203661	246683	220636	247454	107016	78051.5
360	mws5038	341.11	89.02	342.116	C12H22O11	[M-H]-	Isomaltulose	Others	Saccharides	13718-94-0	3	1.78863e+06	1.47944e+06	1.83744e+06	3.137e+06	2.95063e+06	3.13165e+06	4.73986e+06	4.32751e+06	4.19907e+06	6.31745e+06	6.7106e+06	7.1716e+06	1.43131e+06	1.34586e+06	1.46827e+06
361	pmb0235	323.09	177.05	322.084	C19H14O5	[M+H]+	O-Feruloyl coumarin	Lignans and Coumarins	Coumarins	-	3	1.14046e+06	1.47894e+06	1.76125e+06	806590	741973	651126	2.18184e+06	1.88044e+06	2.04487e+06	1.15848e+06	1.26405e+06	1.49716e+06	616753	501218	481576
362	Walp007043	274.27	88.08	273.267	C16H35NO2	[M+H]+	2-Aminohexadecane-1,4-diol	Lipids	Sphingolipids	-	2	1.05213e+07	1.11646e+07	1.27141e+07	5.8179e+06	5.40919e+06	5.19474e+06	3.89976e+06	4.21622e+06	4.0058e+06	4.38674e+06	3.92849e+06	4.1705e+06	2.38452e+06	2.53464e+06	2.601e+06
363	pmp000529	471.35	425.2	470.34	C30H46O4	[M+H]+	21,23:24,25-Diepoxy-21-hydroxylanost-7-en-3-one (Melianone)	Terpenoids	Triterpene	6553-27-1	3	1.14665e+07	1.18615e+07	1.27894e+07	9.90165e+06	1.03193e+07	9.80771e+06	112605610	1.07409e+08	1.11163e+08	1.4001e+08	1.33447e+08	1.43022e+08	310209080	3.03361e+08	305267784
364	mws0147	117.06	59.01	118.063	C5H10O3	[M-H]-	β-Hydroxyisovaleric acid	Organic acids	Organic acids	625-08-1	3	220295	189551	310210	262921	284350	394605	623265	272927	362943	368485	387080	370742	278206	280481	281717
365	MWSmce165	165.08	59.02	166.084	C6H14O5	[M-H]-	L-Fucitol	Others	Saccharides	13074-06-1	2	7.71066e+06	7.14621e+06	6.65157e+06	1.78331e+07	1.87578e+07	1.75941e+07	2.0369e+07	2.0545e+07	1.9517e+07	4.09773e+06	4.94218e+06	4.24964e+06	1.00874e+07	1.08031e+07	1.06946e+07
366	MA10039641	341.11	89.02	342.116	C12H22O11	[M-H]-	Lactobiose	Others	Saccharides	63-42-3	1	1.77993e+06	1.49264e+06	1.81921e+06	3.10637e+06	3.27344e+06	3.2001e+06	4.22912e+06	4.3074e+06	4.71884e+06	7.58815e+06	6.39829e+06	7.06508e+06	1.39091e+06	1.33295e+06	1.33774e+06
367	Lmhp008589	476.28	335.26	475.27	C23H42NO7P	[M+H]+	LysoPE 18:3(2n isomer)	Lipids	LPE	-	1	3.49361e+07	3.21537e+07	2.95607e+07	2.23044e+06	1.88287e+06	2.74522e+06	6.78073e+06	1.27491e+07	9.18498e+06	1.61352e+07	1.4009e+07	1.11873e+07	447140	530241	451062
368	mws0048	431.1	311.05	432.106	C21H20O10	[M-H]-	Apigenin-8-C-Glucoside (Vitexin)	Flavonoids	Flavones	3681-93-4	3	776309	782242	888967	2.30592e+06	2.39039e+06	1.92276e+06	2.14906e+06	2.08764e+06	2.42854e+06	789736	757650	820747	98955.7	102932	109996
369	pmp000127	625.18	607.17	624.169	C28H32O16	[M+H]+	Chrysoeriol-6,8-di-C-glucoside	Flavonoids	Flavones	-	1	3.77204e+07	4.20647e+07	4.82317e+07	474228	465131	464471	454364	581387	386635	870989	671613	980101	557612	661059	703049
370	Zajp007311	373.13	343.08	372.121	C20H20O7	[M+H]+	3',4',5',5,7-Pentamethoxyflavone	Flavonoids	Flavones	53350-26-8	1	24361.3	59280.6	7537.92	5.41646e+06	5.65381e+06	5.30396e+06	250356	238581	192727	1.20945e+06	1.18018e+06	998716	10229.8	20882.1	23871.4
371	mws1060	267.07	135.03	268.081	C10H12N4O5	[M-H]-	9-(Arabinosyl)hypoxanthine	Nucleotides and derivatives	Nucleotides and derivatives	7013-16-3	3	117590	116770	124833	111959	102100	79294.2	43377.5	61658	43495.9	53118.8	72986.9	73059.4	73066.3	69122.2	65979.3
372	pmb3074	337.09	191.06	338.1	C16H18O8	[M-H]-	5-O-p-Coumaroylquinic acid	Phenolic acids	Phenolic acids	1899-30-5	3	487703	432098	458008	560594	553730	500477	375653	454415	442207	107344	68323.6	90601.2	1.00818e+06	968742	968505
373	pmn001644	519.08	300	520.085	C23H20O14	[M-H]-	Quercetin-3-O-(2''-O-acetyl)glucuronide	Flavonoids	Flavonols	-	3	478409	386342	421053	9	9	9	5015	1868.57	1132.94	28900.4	38234.3	34273.6	152420	182854	176595
374	pmb0494	295.17	207.07	294.158	C15H22N2O4	[M+H]+	Sinapoylputrescine	Alkaloids	Phenolamine	70185-57-8	3	2.90337e+06	3.6053e+06	3.16154e+06	231783	225380	190857	244718	277850	281067	342385	411672	388001	105963	97002.4	104809
375	Zmdn011161	239.07	223.03	240.079	C15H12O3	[M-H]-	Chrysophanol-9-anthrone	Quinones	Anthraquinone	491-58-7	2	56545.7	102133	48273.1	60082	52852.6	83672	84785.7	91216.4	73630.8	69616.9	128515	57088.3	89868.7	94008.2	86156.4
376	mws1051	399.14	250.09	399.144	C15H23N6O5S+	[M]+	S-Adenosylmethionine	Amino acids and derivatives	Amino acids and derivatives	485-80-3	3	4.04068e+06	5.06895e+06	5.16022e+06	5.21465e+06	4.70666e+06	4.71942e+06	7.74249e+06	9.38994e+06	9.2271e+06	2.09274e+07	2.19804e+07	2.21434e+07	1.90913e+06	1.6748e+06	1.6607e+06
377	pme0257	111.02	67.03	112.027	C4H4N2O2	[M-H]-	Uracil	Nucleotides and derivatives	Nucleotides and derivatives	66-22-8	3	3.40901e+06	3.41811e+06	3.44184e+06	362792	352908	374699	1.53219e+06	1.68348e+06	1.44021e+06	6.25022e+06	6.34729e+06	6.25602e+06	4.65345e+06	4.69864e+06	4.82825e+06
378	Lhhp101903	407.13	245.08	406.126	C20H22O9	[M+H]+	3,5,4'-Tetrahydroxystilbene-2-O-β-D-glucoside	Others	Stilbene	-	2	748502	1.07921e+06	1.19511e+06	9	9	9	9	9	9	9	9	9	34951.6	36376.9	174897
379	Wagp001008	353.17	160.08	352.163	C17H24N2O6	[M+H]+	Demethylbufotenine O-Glucoside	Alkaloids	Plumerane	-	1	839.483	279867	246724	4412.82	12322.4	2813.64	1.34073e+06	1.44351e+06	1.38616e+06	777034	754362	762583	4.56095e+06	4.28172e+06	4.69663e+06
380	mws0981	178.04	136.02	179.044	C6H5N5O2	[M-H]-	Isoxanthopterin	Nucleotides and derivatives	Nucleotides and derivatives	529-69-1	3	13458.8	7565.59	10460.1	39290.3	32062.6	29573.4	37347.5	30952.2	34563	7291.16	5191.16	5770.12	8724.26	11984.4	11966.3
381	Lmzp002365	465.14	303.09	464.132	C22H24O11	[M+H]+	Hesperetin-7-O-glucoside	Flavonoids	Flavanones	31712-49-9	3	2.27009e+07	2.23728e+07	2.19592e+07	1.08047e+06	1.12903e+06	1.19672e+06	3.53972e+06	3.60315e+06	3.70891e+06	1.62846e+06	1.839e+06	1.29771e+06	53407.4	88746.2	159723
382	MW0151691	403.16	333.08	294.158	C15H22N2O4	[M+H]+	Ile-Tyr	Amino acids and derivatives	Amino acids and derivatives	-	3	1.22342e+07	1.23736e+07	1.49571e+07	7.653e+06	5.86827e+06	7.63884e+06	1.7029e+06	1.83664e+06	1.65763e+06	2.0079e+06	1.81562e+06	1.84606e+06	74893.1	71720.5	70007.5
383	Ymjm000073	461.25	175.04	462.262	C26H38O7	[M-H]-	Neovibsanin D	Terpenoids	Ditepenoids	-	1	956600	917139	899520	1747.73	4571.94	2292.11	234704	271096	225985	104198	107849	115244	13509.2	4036.38	14565.7
384	Wagp002865	412.15	136.06	411.139	C16H21N5O8	[M+H]+	2-(6-amino-9H-purin-9-yl)-5-(((7-hydroxy-1-(hydroxymethyl)-2,5-dioxabicyclo[2.2.1]heptan-3-yl)oxy)methyl)tetrahydrofuran-3,4-diol	Others	Others	-	1	1.04108e+07	1.10051e+07	1.10097e+07	315134	360049	398394	131010	106597	132421	876878	832655	789570	20202.7	20926.9	14092.6
385	pme2598	167.03	123.05	168.042	C8H8O4	[M-H]-	3,4-Dihydroxybenzeneacetic acid	Phenolic acids	Phenolic acids	102-32-9	3	439363	415149	408864	1.43597e+06	1.3554e+06	1.41302e+06	3.47461e+06	3.75274e+06	3.59563e+06	461121	541484	558783	476478	551856	603623
386	pmb0818	206.08	145.05	205.074	C11H11NO3	[M+H]+	Methoxyindoleacetic acid	Alkaloids	Plumerane	3471-31-6	3	6.20621e+06	6.92656e+06	7.2889e+06	1.11538e+06	1.19655e+06	1.06908e+06	2.01709e+06	2.45835e+06	2.29512e+06	1.76743e+06	1.86578e+06	1.536e+06	795152	842627	807992
387	pmb1178	339.09	177.05	338.079	C19H14O6	[M+H]+	O-Feruloylhydroxycoumarin	Lignans and Coumarins	Coumarins	-	3	300812	229328	301560	1.09795e+06	1.26947e+06	1.09373e+06	932879	1.13329e+06	1.17507e+06	1.47115e+06	1.37243e+06	1.19591e+06	333495	228922	329551
388	pme1738	138.08	94.07	137.071	C7H9N2O	[M+H]+	3-Carbamyl-1-methylpyridinium;(1-Methylnicotinamide)	Alkaloids	Pyridine alkaloids	1005-24-9	3	3.32346e+06	2.60978e+06	2.08175e+06	1.03592e+07	1.00293e+07	9.78517e+06	2.17333e+07	2.08214e+07	1.94808e+07	6.36282e+06	1.06607e+07	4.96528e+06	1.92951e+07	2.21625e+07	1.62815e+07
389	Wagp009968	395.11	365.06	394.105	C22H18O7	[M+H]+	Justicidin A	Lignans and Coumarins	Lignans	25001-57-4	3	16335.8	11954.7	16813.7	4.06235e+06	4.98097e+06	4.59679e+06	287549	228700	192786	975809	971648	993156	13990.5	14439	21560.4
390	MW0157845	523.24	463.21	524.248	C24H36N4O9	[M-H]-	Thr-Tyr-Leu-Glu	Amino acids and derivatives	Amino acids and derivatives	-	3	665747	576738	1.09648e+06	150226	205183	197314	58538.9	37127	94069.5	57497.5	40442	57768.8	9	9	9
391	mws1611	191.11	117.07	190.099	C12H14O2	[M+H]+	Z-Ligustilide	Others	Lactones	4431-01-0	1	28792.2	28699.9	29132.4	8086.28	6043.78	6234.66	12394.1	4348.71	4109.91	5183.73	25641.8	12409.5	1.88377e+06	1.76046e+06	1.9788e+06
392	pme2527	133.1	116.07	132.09	C5H12N2O2	[M+H]+	L-Ornithine	Amino acids and derivatives	Amino acids and derivatives	70-26-8	3	128094	175521	89368.4	717876	607841	811748	1.24056e+06	579539	876372	216240	178532	136846	473802	1.01459e+06	397912
393	pmb1096	118.07	91.05	117.058	C8H7N	[M+H]+	Indole	Alkaloids	Plumerane	120-72-9	2	1.17727e+07	1.26675e+07	1.36487e+07	3.53104e+06	3.68281e+06	3.2569e+06	4.3586e+06	5.29475e+06	4.7989e+06	4.27112e+06	4.14033e+06	4.30109e+06	3.19056e+06	3.06908e+06	3.34234e+06
394	NK10264324	127.04	81.03	126.032	C6H6O3	[M+H]+	Phloroglucinol; 1,3,5-Benzenetriol	Phenolic acids	Phenolic acids	108-73-6	1	3.95657e+06	4.97787e+06	4.71683e+06	8.07076e+06	7.30467e+06	6.90651e+06	1.36044e+06	8.77031e+06	8.50624e+06	1.15056e+06	1.07463e+06	1.11597e+06	2.47184e+06	2.27467e+06	2.26298e+06
395	mws2220	457.08	169.01	458.085	C22H18O11	[M-H]-	Gallocatechin 3-O-gallate	Flavonoids	Flavanols	5127-64-0	3	10354.4	14857.8	11572	18807.9	15259.3	28804.3	12678.9	18745.4	14494.2	34798.8	24077.6	24651.3	20253.5	14044.4	21153.5
396	MW0017099	291.2	165.13	292.204	C18H28O3	[M-H]-	9s,13r-12-Oxophytodienoic Acid	Lipids	Free fatty acids	-	3	2.29919e+06	2.23818e+06	2.2503e+06	319987	350754	377956	670567	679669	618152	210742	204576	236015	38668.9	36789.3	54342
397	Lmhn002573	399.09	205.04	400.101	C17H20O11	[M-H]-	Sinapoylglucuronic acid	Phenolic acids	Phenolic acids	-	1	500718	518108	452683	13991	15931.8	4397.21	22253.9	18846.8	30731.5	9221.71	6210.99	10463.4	1.53377e+06	1.70084e+06	1.91612e+06
398	Lmtn001569	474.16	312.1	475.169	C20H29NO12	[M-H]-	2-Glucosyl-glucosyloxy-2-phenylacetic acid amide	Alkaloids	Alkaloids	-	3	94364.5	83563.7	78853	34640.2	23804.9	27948.1	106421	85841.5	67836.4	137666	160078	157370	2.18743e+06	2.01328e+06	2.18853e+06
399	Lmsn002288	503.14	341.09	504.148	C21H28O14	[M-H]-	1-O-Caffeoyl-(6-O-glucosyl)-β-D-glucose	Phenolic acids	Phenolic acids	-	2	610431	648501	558916	1.36666e+06	1.12683e+06	1.22916e+06	2.62736e+07	2.80102e+07	2.61144e+07	3.94044e+07	4.07894e+07	4.17266e+07	7.3318e+06	8.0262e+06	8.06098e+06
400	MW0158095	489.26	337.14	488.25	C22H32N8O5	[M+H]+	Trp-Arg-Gln	Amino acids and derivatives	Amino acids and derivatives	-	3	3.78047e+06	3.6632e+06	3.62289e+06	130309	177030	180556	84797.1	82073.1	75486.3	11829.7	10878.3	11812.6	9	9	9
401	Hmcp002207	479.12	317.06	478.111	C22H22O12	[M+H]+	Isorhamnetin-7-O-glucoside (Brassicin)	Flavonoids	Flavonols	6743-96-0	2	9	9	9	102112	442965	166714	158982	296858	9	5.35556e+06	5.83761e+06	5.05911e+06	9	9	9
402	mws2623	281.25	281.25	282.256	C18H34O2	[M-H]-	11-Octadecanoic acid(Vaccenic acid)	Lipids	Free fatty acids	506-17-2	3	1.60875e+07	1.08205e+07	1.71349e+07	6.76728e+06	8.15339e+06	8.32787e+06	4.77088e+06	4.33818e+06	3.6478e+06	1.17496e+07	13317109	1.41416e+07	2.16808e+07	1.64619e+07	2.49372e+07
403	mws0275	133.01	71.01	134.022	C4H6O5	[M-H]-	L-Malic acid	Organic acids	Organic acids	97-67-6	1	4.55415e+06	4.49073e+06	4.28247e+06	3.21701e+06	3.45572e+06	3.65348e+06	2.20822e+06	2.13699e+06	2.25834e+06	703194	727949	777995	1.35915e+06	1.23739e+06	1.3759e+06
404	Wagp008411	189.06	131.05	188.047	C11H8O3	[M+H]+	4',5'-Dihydropsoralen	Lignans and Coumarins	Coumarins	7535-48-0	1	1.53671e+07	1.62542e+07	1.584e+07	2.31845e+06	2.19615e+06	2.23077e+06	956176	1.05945e+06	977660	104303	78239.5	103714	43562.7	32997.6	41487.6
405	pme0513	151.06	59	152.069	C5H12O5	[M-H]-	Xylitol	Others	Saccharides	87-99-0	3	56002.9	56719.6	50806.2	61659.5	69928.3	71048	117554	106476	109437	30368.9	22685.4	22616.2	126068	129637	124645
406	pme3391	479.12	317.07	479.118	C22H23O12+	[M]+	Petunidin-3-O-glucoside	Flavonoids	Anthocyanidins	6988-81-4	3	8.82302e+06	9.7047e+06	1.09119e+07	9	9	9	9	9	9	1.58582e+06	2.12893e+06	1.35512e+06	3.8043e+06	3.96106e+06	3.63564e+06
407	Cmyn001328	339.07	177.02	340.079	C15H16O9	[M-H]-	Daphnin	Lignans and Coumarins	Coumarins	486-55-5	3	305084	271030	139377	221145	228428	233988	138627	179976	134612	352106	406621	398387	138609	131505	140280
408	mws1015	339.07	177.02	340.079	C15H16O9	[M-H]-	Esculin (6,7-Dihydroxycoumarin-6-O-glucoside)	Lignans and Coumarins	Coumarins	531-75-9	3	305084	271030	139377	221145	228428	233988	138627	179976	134612	352106	406621	398387	138609	131505	140280
409	mws1608	447.09	357.06	448.101	C21H20O11	[M-H]-	Luteolin-6-C-glucoside (Isoorientin)	Flavonoids	Flavones	4261-42-1	3	506445	518865	520519	21424.7	18154.2	16509.4	23281.4	21483.8	24805.7	63623.9	78468.7	92262.2	23348.3	19817.6	14947.7
410	mws0011	371.13	209.08	372.142	C17H24O9	[M-H]-	Syringin	Phenolic acids	Phenolic acids	118-34-3	2	289366	401143	322521	199764	209359	174841	544263	465139	389921	204453	224751	258532	524765	431288	563109
411	Lajp005150	423.17	243.1	422.157	C21H26O9	[M+H]+	Murraol glucoside	Lignans and Coumarins	Coumarins	-	2	240422	291465	203258	801242	713243	606819	977787	1.21681e+06	942999	481459	842501	736014	186722	198787	194109
412	Wtmp004489	579.17	433.12	578.164	C27H30O14	[M+H]+	5-hydroxy-2-(4-hydroxyphenyl)-3,7-bis[[(2S,3R,4R,5R,6S)-3,4,5-trihydroxy-6-methyloxan-2-yl]oxy]chromen-4-one	Flavonoids	Isoflavones	-	2	1.40148e+07	1.60838e+07	1.79215e+07	565698	532648	546766	4.11621e+06	2.7792e+06	4.26518e+06	1.40626e+06	1.42069e+06	1.28557e+06	291237	327820	365196
413	pme1712	275.12	145.1	276.132	C11H20N2O6	[M-H]-	L-Saccharopine	Amino acids and derivatives	Amino acids and derivatives	997-68-2	3	26442.5	29532.9	30424.8	36182.2	28208.4	28016.9	72923.8	73193	64515.7	69408.2	71491.1	74049.2	33758.5	34091.9	38590.8
414	Lmjp006246	273.11	189.06	272.105	C16H16O4	[M+H]+	9-Methoxy-α-Lapachone	Quinones	Quinones	35241-80-6	2	1.24091e+07	1.21393e+07	1.40052e+07	332796	311655	531470	140789	214796	121585	26801.1	22421.8	14416.2	8764.75	7804	4024.36
415	Wasn002902	355.07	209.03	356.074	C15H16O10	[M-H]-	O-p-Coumaroylgalactaric acid	Phenolic acids	Phenolic acids	-	1	1.5295e+07	1.57789e+07	1.53948e+07	46644.8	46092	15213.9	34665.3	41093	44677.8	34880.7	22431.6	12476.3	5.84954e+06	5.15553e+06	5.74879e+06
416	MWS1844	203.14	129.07	202.136	C14H18O	[M+H]+	2-Pentyl-3-phenyl-2-propenal	Others	Aldehyde compounds	122-40-7	3	187733	158288	218213	164820	231420	205668	208000	256696	157006	200867	230611	165753	230145	163657	219484
417	mws0254	156.08	110.07	155.07	C6H9N3O2	[M+H]+	L-Histidine	Amino acids and derivatives	Amino acids and derivatives	71-00-1	2	4396009	624148	1.02747e+06	6.56214e+06	6.21405e+06	5.84662e+06	2.55836e+07	2.48399e+07	2.50531e+07	7.85345e+06	1.28758e+06	1.17362e+06	6.10324e+06	5.69512e+06	6.2035e+06
418	Wagp011340	329.17	189.05	328.168	C20H24O4	[M+H]+	2-(2-hydroxy-6-methyloct-4-en-2-yl)-2,3-dihydro-4H-furo[3,2-c]chromen-4-one	Lignans and Coumarins	Coumarins	-	1	7.06415e+06	7.51138e+06	7.58833e+06	138523	157676	165954	51573.7	71505.9	48840.3	8845.28	8925.16	7364.81	2640.23	4171.65	2576.56
419	Lmxn007955	359.08	329.03	360.084	C18H16O8	[M-H]-	Sudachitin	Flavonoids	Flavones	4281-28-1	1	3.33966e+07	3.1354e+07	3.01982e+07	529775	536273	519937	153251	157429	131278	22613	16865	16716.5	2354.53	5096.21	3457.47
420	mws1167	131	59.01	132.006	C4H4O5	[M-H]-	Oxalacetic acid	Organic acids	Organic acids	328-42-7	3	252684	254361	242445	166516	173099	185995	93883.6	108184	102392	97850.7	95142	108728	72314.1	75257.4	56055
421	Lmlp003161	265.15	177.06	264.147	C14H20N2O3	[M+H]+	N-Feruloylputrescine	Alkaloids	Phenolamine	501-13-3	1	1.00795e+06	1.08493e+06	1.24223e+06	626605	542593	552925	1.99246e+06	2.15886e+06	2.25866e+06	1.78301e+06	1.75315e+06	1.91862e+06	370996	390073	374481
422	Zmzn003953	309.2	227.2	310.214	C18H30O4	[M-H]-	13(s)-hydroperoxy-(9z,11e,15z)-octadecatrienoic acid	Lipids	Free fatty acids	67597-26-6	1	7.94829e+06	5.4394e+06	7.24457e+06	1.11584e+07	1.50645e+07	1.36769e+07	1.14614e+07	1.22648e+07	1.21445e+07	10456390	9.04273e+06	8.83909e+06	1.10129e+07	1.28103e+07	9.07134e+06
423	pmb0889	279.23	95.09	278.225	C18H30O2	[M+H]+	Punicic acid (9Z,11E,13Z-octadecatrienoic acid)	Lipids	Free fatty acids	544-72-9	3	266637	258633	271593	250803	219045	243051	299583	407398	352379	703346	695685	856898	281406	274670	244753
424	Wagp001908	427.21	177.05	426.2	C20H30N2O8	[M+H]+	N-Feruloylputrescine N-glucoside	Alkaloids	Phenolamine	-	1	728861	688135	687098	429220	482213	427956	2.47665e+06	2.77669e+06	2.52633e+06	8.14866e+06	8.31953e+06	7.58352e+06	219609	228104	175334
425	Wagp002534	248.13	177.05	247.121	C14H17NO3	[M+H]+	Fagaramide	Alkaloids	Alkaloids	495-86-3	1	3.63781e+06	5.07192e+06	4.93751e+06	3.32866e+06	2.95149e+06	2.66937e+06	1.07298e+07	1.07465e+07	1.12296e+07	9.79402e+06	9.27277e+06	8.93443e+06	1.89249e+06	1.79301e+06	2.06951e+06
426	MW0153759	373.07	343.05	206.073	C7H14N2O3S	[M+CH3COO]-	L-Methionylglycine	Amino acids and derivatives	Amino acids and derivatives	14486-03-4	3	1.93245e+07	1.7195e+07	1.81034e+07	218801	195966	206015	74089	80545.2	69744.8	12568.8	5305.75	4263.87	1392.79	9	2338.99
427	Lmmn000774	343.1	181.05	344.111	C15H20O9	[M-H]-	Dihydrocaffeoylglucose	Phenolic acids	Phenolic acids	-	3	1.86479e+07	1.94324e+07	1.96644e+07	7.45105e+06	7.05294e+06	6.37749e+06	4.7692e+06	4.52733e+06	3.98528e+06	1.0575e+07	9.83435e+06	1.12566e+07	510254	442198	506746
428	Lmgp004152	595.17	445.11	594.159	C27H30O15	[M+H]+	Diosmetin-8-C-(2''-O-arabinosyl)glucoside	Flavonoids	Flavones	-	1	2.63899e+07	2.60799e+07	2.95667e+07	90220.7	67714.7	13522.8	48419	82746.3	42574.9	164701	97727	108506	106814	161965	133671
429	Wafp002988	323.16	177.06	322.153	C16H22N2O5	[M+H]+	1-O-Feruloyllysine	Alkaloids	Phenolamine	-	2	2.45984e+06	3.3479e+06	3.14734e+06	2.04999e+06	1.75818e+06	1.85448e+06	6.55165e+06	6.77755e+06	6.04901e+06	3.83411e+06	3.6662e+06	3.57959e+06	1.63653e+06	1.93482e+06	1.64805e+06
430	Lmtp003079	609.18	301.07	609.181	C28H33O15+	[M]+	Peonidin-3-O-rutinoside	Flavonoids	Anthocyanidins	-	3	524992	622433	625505	26861.9	8903.56	9	12963.8	11110.5	12820.5	31364.6	13716.5	17852.1	172536	131896	163826
431	Wbmn010746	377.23	295.23	378.241	C22H34O5	[M-H]-	Negundoin A	Terpenoids	Ditepenoids	-	1	479462	451397	495375	299333	304624	221328	289352	368695	265666	876925	724613	816986	378362	374461	298361
432	MWSslk171	407.13	227.07	408.142	C20H24O9	[M-H]-	Nodakenin	Lignans and Coumarins	Coumarins	495-31-8	1	3.37377e+07	3.6363e+07	3.1003e+07	1.17065e+06	1.26103e+06	1.20841e+06	151002	213234	171409	87523.5	78284.9	85351.3	7102.89	8284.01	32461.8
433	Wagp011101	301.11	233.04	300.1	C17H16O5	[M+H]+	Cnidilin	Lignans and Coumarins	Coumarins	14348-22-2	1	1.7159e+06	1.34188e+06	1.3744e+06	29350	29333.9	26381.4	11985.9	7915.05	5897.48	72798.8	63920	49087.2	2682.38	9	2872.72
434	ML10172161	103	59.01	104.011	C3H4O4	[M-H]-	Hydroxypyruvic acid	Organic acids	Organic acids	1113-60-6	3	612354	353510	642059	295799	313482	322875	108385	112619	97413.2	26171.5	38147.2	37270.4	583000	593532	321701
435	Lmsp003939	625.18	317.07	624.169	C28H32O16	[M+H]+	Isorhamnetin-3-O-galactoide-7-O-rhamnoside	Flavonoids	Flavonols	-	1	1.18811e+07	8.96506e+06	1.0632e+07	104945	177386	117351	204452	199115	92861.1	4.52561e+06	5.51983e+06	4.0984e+06	3.31251e+06	1.82443e+06	1.42239e+06
436	Lmsp004045	625.18	317.07	624.169	C28H32O16	[M+H]+	Isorhamnetin-3-O-glucoside-7-O-rhamnoside	Flavonoids	Flavonols	17331-71-4	2	1.18811e+07	8.96506e+06	1.0632e+07	104945	177386	117351	204452	199115	92861.1	4.52561e+06	5.51983e+06	4.0984e+06	3.31251e+06	1.82443e+06	1.42239e+06
437	MW0110455	323.13	59.01	216.147	C10H20N2O3	[M-H]-	Val-val	Amino acids and derivatives	Amino acids and derivatives	3918-94-3	3	3.53604e+06	3.83555e+06	3.73264e+06	3.65101e+06	3.29565e+06	2.54656e+06	5.88412e+06	5.64518e+06	5.21732e+06	4.33313e+06	4.80134e+06	4.51753e+06	1.23127e+07	1.23254e+07	1.26744e+07
438	Zmjp003291	595.17	433.12	594.159	C27H30O15	[M+H]+	Vitexin-2''-O-galactoside	Flavonoids	Flavones	-	2	4.54199e+07	5.3457e+07	5.43402e+07	1.5283e+06	1.38261e+06	1.41684e+06	3.97732e+07	4.00736e+07	3.98995e+07	1.23104e+07	1.33094e+07	1.55783e+07	2.1157e+06	2.37629e+06	2.50478e+06
439	mws2104	193.07	59.01	194.079	C7H14O6	[M-H]-	D-Pinitol	Others	Saccharides	10284-63-6	3	3.23423e+06	2.94615e+06	2.95951e+06	8.66798e+06	9.09674e+06	9.01671e+06	8.94489e+06	8.35599e+06	9.4815e+06	3.69328e+06	3.87907e+06	3.64809e+06	4.838e+06	4.6791e+06	4.82974e+06
440	Lmjp007132	259.1	203.03	258.089	C15H14O4	[M+H]+	9-Hydroxy-α-Lapachone	Quinones	Quinones	22333-58-0	2	1.87046e+06	1.6304e+06	1.98819e+06	155611	40936.1	88418.3	23945.7	48952.7	46393.9	39538.9	32557.9	20979	24505.2	5559.29	24487.5
441	Lmgp004217	609.18	445.11	608.174	C28H32O15	[M+H]+	Diosmetin-8-C-(2''-O-rhamnosyl)glucoside	Flavonoids	Flavones	98891-92-0	1	1.36666e+06	1.73494e+06	2.20156e+06	59614.5	16230.5	16169.4	33960.1	34150.4	12217.1	9	9	9	7486.42	26849.4	22758.8
442	Xmyn004302	449.24	259.06	450.21	C20H34O11	[M-H]-	Ginkgoside A	Phenolic acids	Phenolic acids	-	3	7605.74	25344.4	3010.25	611852	998359	707428	888855	1.00091e+06	1.28523e+06	137391	130518	124555	1.71096e+06	1.33573e+06	1.3879e+06
443	Lmbn001981	137.02	93.03	138.032	C7H6O3	[M-H]-	2,5-Dihydroxybenzaldehyde	Phenolic acids	Phenolic acids	1194-98-5	3	2.46849e+06	2.23984e+06	2.40394e+06	993559	961576	1.05375e+06	2.09288e+06	1.99603e+06	1.9052e+06	1.44346e+06	1.29469e+06	1.46081e+06	524673	549352	545485
444	Hmtp000776	168.07	105.03	167.058	C8H9NO3	[M+H]+	4,5,6-Trihydroxy-2-cyclohexen-1-ylideneacetonitrile	Alkaloids	Alkaloids	-	3	264813	272342	274944	117924	104226	70994.5	917.017	142023	161204	253447	298421	276104	45130.8	51728.6	49100.6
445	Hmqp005455	297.24	81.07	296.235	C18H32O3	[M+H]+	15(R)-Hydroxylinoleic Acid	Lipids	Free fatty acids	177931-23-6	3	1.25236e+06	1.25637e+06	1.37001e+06	17672.3	35832.2	69445.8	34250	29098.4	6557.82	15023	7224.62	6710.97	5058.94	5656.67	5432.53
446	Zmsn110105	279.07	59.01	280.079	C10H16O9	[M-H]-	Rumexobtusifolius	Others	Others	-	2	9	9	9	448686	129389	297002	1.57779e+06	512126	1.58881e+06	280376	287198	342282	772989	737806	628107
447	pme1086	306.08	143.05	307.084	C10H17N3O6S	[M-H]-	Glutathione reduced form	Amino acids and derivatives	Amino acids and derivatives	70-18-8	1	3.57125e+06	3.58285e+06	3.34116e+06	9.432e+06	8.51473e+06	1.00193e+07	8.47338e+06	6.29602e+06	9.21591e+06	2.39656e+06	1.39785e+06	1.54534e+06	3.81283e+06	3.79246e+06	3.56667e+06
448	MW0110435	295.1	59.01	188.116	C8H16N2O3	[M-H]-	Val-Ala	Amino acids and derivatives	Amino acids and derivatives	27493-61-4	3	5.14314e+06	4.88164e+06	5.13116e+06	1.6466e+06	1.83925e+06	187142	2.32402e+06	2.6004e+06	2.37696e+06	608453	735152	737860	990977	1.07476e+06	1.02649e+06
449	pma0461	277.22	93.07	276.209	C18H28O2	[M+H]+	14,15-Dehydrocrepenynic acid	Lipids	Free fatty acids	4154-44-3	3	547560	579179	576791	470983	538772	561052	157613	174873	157807	758838	835048	919457	31443	52069.4	33325
450	Wagp008978	272.09	257.07	271.084	C15H13NO4	[M+H]+	1,5-Dihydroxy-3-methoxy-10-methylacridin-9-one	Alkaloids	Alkaloids	-	1	1.32658e+07	1.32883e+07	1.32079e+07	41354.3	18273.5	26718.7	6885.26	12676.5	11194.8	9	9	9	11405.2	6792.86	4759.96
451	pmn001671	547.17	223.1	548.174	C23H32O15	[M-H]-	Furanofructosyl-α-D-(6-mustard acyl)glucoside	Phenolic acids	Phenolic acids	-	2	2.78394e+06	2.7533e+06	2.70309e+06	1.10723e+07	1.06801e+07	1.08893e+07	9.74168e+06	1.12267e+07	1.05152e+07	2.74301e+07	2.48311e+07	2.03409e+07	609060	607425	598453
452	Zbsp005869	345.1	315.05	344.09	C18H16O7	[M+H]+	7,4'-Dihydroxy-3,5,3'-trimethoxyflavone	Flavonoids	Flavones	-	1	3.11046e+07	2.98657e+07	3.1762e+07	578243	639436	618020	156292	180255	168744	15908.9	37537.5	14412.4	21603	28278.2	19915.9
453	Cmjn004337	401.14	269.1	402.153	C18H26O10	[M-H]-	Benzyl-(2''-O-xylosyl)glucoside	Phenolic acids	Phenolic acids	-	2	2.07202e+06	2.44634e+06	2.24432e+06	926741	1.11026e+06	1.03977e+06	738130	641486	644323	100101	112604	83307.7	55878.3	37589.8	47664
454	mws0224	150.06	61.01	149.051	C5H11NO2S	[M+H]+	DL-Methionine	Amino acids and derivatives	Amino acids and derivatives	59-51-8	3	243824	169011	185858	398293	365018	361535	915037	1.12363e+06	1.04004e+06	1.90475e+06	1.48768e+06	2.24364e+06	615199	533637	548430
455	Lmdp002969	481.1	319.06	480.09	C21H20O13	[M+H]+	Myricetin-3-O-galactoside	Flavonoids	Flavonols	15648-86-9	3	1.01892e+07	1.16123e+07	1.29386e+07	301945	232189	344951	62787.9	95488.4	36233.9	178728	201188	199837	9	9	9
456	Qmyp101232	225.15	95.08	224.141	C13H20O3	[M+H]+	Vomifoliol	Terpenoids	Monoterpenoids	189351-15-3	1	106842	186877	201093	540464	596686	584258	1.02973e+06	1.07602e+06	1.10262e+06	1.09618e+06	1.08406e+06	1.07186e+06	265849	273273	269721
457	Jmbp006554	389.12	359.07	388.116	C20H20O8	[M+H]+	Ethyl Rosmarinate	Phenolic acids	Phenolic acids	-	1	4.50723e+07	4.63318e+07	4.50288e+07	919317	1.05958e+06	1.064e+06	362880	318504	260892	90500.5	37999.3	100227	6105.35	14754.3	4882.07
458	Lmhn001580	355.07	223.06	356.074	C15H16O10	[M-H]-	Sinapoyltartaric acid	Phenolic acids	Phenolic acids	-	3	84792.6	89904	79481.7	266768	248010	180531	110224	109350	109174	57476.6	66531.5	57880.1	29682.1	34212.3	25208.9
459	pmp000786	345.1	330.07	344.09	C18H16O7	[M+H]+	Eupatorin; 3',5-Dihydroxy-4',6,7-Trimethoxyflavone	Flavonoids	Flavones	855-96-9	1	7.44076e+06	6.80709e+06	7.05906e+06	180724	198331	157771	64001.5	94245.9	63702.5	38468.5	35299.6	31161.5	41920.6	41834.1	28380.2
460	Wagp011088	507.2	247.1	506.194	C29H30O8	[M+H]+	7-hydroxy-6-(2-hydroxy-3-((1-(7-methoxy-2-oxo-2H-chromen-6-yl)-3-methylbut-3-en-2-yl)oxy)-3-methylbutyl)-2H-chromen-2-one	Lignans and Coumarins	Coumarins	-	1	3.25745e+07	3.49534e+07	3.28906e+07	1.11436e+06	1.15499e+06	1.23453e+06	369206	409339	348148	38242.7	40289.4	27979.7	10632.5	9741.38	10963.8
461	Hmcp003223	347.07	332.05	346.069	C17H14O8	[M+H]+	Limocitrin (5,7,4'-trihydroxy-8,3'-dimethoxyflavone)	Flavonoids	Flavonols	489-33-8	1	1.11972e+08	1.16565e+08	118506469	4.46675e+06	3.95959e+06	3.67083e+06	861112	918132	833254	531942	154384	100857	65503.4	18324.4	65646.3
462	Wagp006865	219.07	161.06	218.058	C12H10O4	[M+H]+	2,3-Dihydroxanthotoxin	Lignans and Coumarins	Coumarins	3779-03-1	1	2.09134e+07	2.23738e+07	2.37629e+07	1.37478e+06	1.12234e+06	1.24423e+06	232175	237451	223106	190837	131342	154243	7475	13217.4	20147.1
463	pmp000019	287.09	203.04	286.084	C16H14O5	[M+H]+	Pabulenol	Lignans and Coumarins	Coumarins	33889-70-2	2	724381	150471	786292	133917	92852.1	124405	54965.5	48562.3	10857.4	43319.7	39247.1	9173.42	17464.2	7793.48	19777.1
464	Lmjn007168	329.07	271.03	330.074	C17H14O7	[M-H]-	Quercetin-3,3'-dimethyl ether	Flavonoids	Flavonols	4382-17-6	1	2.83548e+06	2.76966e+06	2.58257e+06	33189.5	42905.2	25933.1	11394.3	13104.3	9517.56	5101.19	3191.87	819.146	2740.12	4973.28	2220.01
465	Hmcp001628	671.18	347.07	670.174	C29H34O18	[M+H]+	Limocitrin-3,7-di-O-glucoside	Flavonoids	Flavonols	-	1	1.10404e+07	1.63395e+07	1.16094e+07	537450	463592	345457	226468	220533	174854	1.54476e+06	1.36397e+06	1.1554e+06	9	9	9
466	Zmxp004722	435.13	273.08	434.121	C21H22O10	[M+H]+	Thunberginol G 3'-Glucoside	Lignans and Coumarins	Coumarins	-	1	374460	351356	332360	4.55788e+07	5.25863e+07	5.32916e+07	8.60042e+07	8.56443e+07	2.08258e+07	5.53265e+06	6.86517e+06	6.98304e+06	6.02077e+06	1.41299e+07	1.02148e+07
467	MWSmce083	207.07	133.03	208.074	C11H12O4	[M-H]-	Ferulic acid methyl ester	Phenolic acids	Phenolic acids	2309-07-1	3	19248.6	13120.3	12910.1	28417.2	20588.9	23147.3	82552.8	91450	85121.7	11075.8	14753.3	9857.57	163272	156994	165606
468	MW0107564	295.1	59.01	188.116	C8H16N2O3	[M-H]-	Ile-gly	Amino acids and derivatives	Amino acids and derivatives	868-28-0	3	681028	716172	361255	3.78087e+06	4.03455e+06	3.94542e+06	2.43058e+06	2.65347e+06	2.52264e+06	136370	152084	117459	158838	164146	174132
469	Wagp012715	261.11	189.06	260.105	C15H16O4	[M+H]+	3-(1',1'-Dimethylallyl)scopoletin	Lignans and Coumarins	Coumarins	19723-23-0	1	2.30752e+07	2.53919e+07	2.41395e+07	1.03372e+06	879001	1.25724e+06	390264	305365	244336	29664.1	49356.6	31166.9	7836.36	8613.66	10178.6
470	pmb3142	299.08	137.02	300.084	C13H16O8	[M-H]-	Salicylic acid-2-O-glucoside	Phenolic acids	Phenolic acids	10366-91-3	3	621439	658054	540296	2.15857e+07	2.06606e+07	2.05361e+07	2.73066e+07	2.87219e+07	2.92025e+07	1.99385e+06	2.10023e+06	2.10369e+06	3.33902e+06	3.53124e+06	3.81946e+06
471	pmb2221	318.3	60.04	317.293	C18H39NO3	[M+H]+	4-Hydroxysphinganine	Lipids	Sphingolipids	554-62-1	3	111218	116243	115978	621154	608065	591820	622031	584608	666413	5.72826e+06	5.86955e+06	6.25604e+06	70527	50642.5	61849.6
472	pmp000233	463.12	313.07	462.116	C22H22O11	[M+H]+	Swertiajaponin	Flavonoids	Flavones	6980-25-2	2	2.02443e+07	1.22395e+07	1.81286e+07	46930.4	66211.5	93059.3	71772.7	93844.2	55280.8	30318.4	86395.4	37640.5	137285	73693.8	158038
473	Lmdn003756	193.05	135.05	194.058	C10H10O4	[M-H]-	Methyl caffeate	Phenolic acids	Phenolic acids	3843-74-1	3	97199.7	79468.1	83135.5	274884	264927	327099	76004.3	84297	75336	155913	199119	160933	6334.76	7215.46	9975.8
474	Lmhp009129	482.32	184.07	481.317	C23H48NO7P	[M+H]+	LysoPC 15:0(2n isomer)	Lipids	LPC	-	1	275404	287790	350125	1.08055e+06	1.21218e+06	1.18094e+06	1.33254e+06	1.25338e+06	1.23263e+06	2.10346e+06	2.17879e+06	2.39321e+06	89818.1	78878.1	60451.4
475	mws1090	259.02	96.97	260.03	C6H13O9P	[M-H]-	Glucose-1-phosphate	Others	Saccharides	59-56-3	1	3.29017e+06	2.89093e+06	3.2308e+06	9	9	9	9	9	9	1.53608e+07	1.71404e+07	2.93652e+07	9	9	9
476	Zbzn008048	293.18	221.15	294.183	C17H26O4	[M-H]-	Embelin	Quinones	Quinones	550-24-3	1	1.02919e+06	1.03703e+06	1.06155e+06	1.09885e+06	1.20785e+06	1.26965e+06	1.22591e+06	1.36421e+06	1.27284e+06	1.44621e+06	1.46767e+06	1.50644e+06	1.26731e+06	1.34344e+06	1.50337e+06
477	pmp000589	551.1	303.05	550.096	C24H22O15	[M+H]+	Quercetin-7-O-(6''-malonyl)glucoside	Flavonoids	Flavonols	-	3	1.82342e+06	1.75705e+06	1.52302e+06	48785.4	9048.08	7779.02	27539.8	9162.28	19639.2	109556	84319	206180	4.33225e+06	4.32001e+06	4.07991e+06
478	Hmfn000531	175.02	87.01	176.032	C6H8O6	[M-H]-	L-Ascorbic acid (Vitamin C)	Others	Vitamin	50-81-7	1	1.68168e+06	1.78774e+06	1.86882e+06	2.07535e+06	2.28684e+06	2.40101e+06	577699	568556	546377	761205	732723	816193	140493	140183	129289
479	Wagp009670	277.11	205.05	276.1	C15H16O5	[M+H]+	7-hydroxy-8-(2-hydroxy-3-methylbut-3-enyl)-6-methoxychromen-2-one	Lignans and Coumarins	Coumarins	-	1	7.58506e+07	6.89843e+07	7.14386e+07	1.40558e+06	1.62868e+06	1.58417e+06	429851	405926	431215	68733.5	54822.6	66714.6	9414.61	15115.3	11489.3
480	MW0154268	467.14	161.04	408.132	C22H20N2O6	[M+CH3COO]-	Nap-Abu-OH	Amino acids and derivatives	Amino acids and derivatives	-	3	2.69272e+07	2.79259e+07	2.64256e+07	111408	100388	163607	109259	93512.1	155029	743745	713861	815279	92157.8	79794.7	118059
481	Zmhn001358	299.08	137.02	300.084	C13H16O8	[M-H]-	4-O-Glucosyl-4-hydroxybenzoic acid	Phenolic acids	Phenolic acids	-	2	218216	232124	173842	1.63402e+06	1.53532e+06	1.6757e+06	7.75043e+06	7.7569e+06	8.44923e+06	3.51195e+06	2.74962e+06	3.08391e+06	287397	275455	336642
482	MWS2070	179.07	92.03	180.079	C10H12O3	[M-H]-	Propyl 4-hydroxybenzoate	Phenolic acids	Phenolic acids	94-13-3	1	89367.2	172053	171470	702498	680737	676599	1.21535e+06	1.21485e+06	1.20907e+06	251917	256876	250305	104709	130786	101449
483	Sakp010942	243.1	159.04	242.094	C15H14O3	[M+H]+	alpha-dunnione	Quinones	Quinones	-	2	7.64967e+07	8.45435e+07	8.30517e+07	3.25307e+06	3.47372e+06	3.47961e+06	1.16622e+06	1.117e+06	1.05805e+06	115691	128507	117217	23250.3	29807.2	28670.5
484	Cmyp003257	387.2	225.14	386.194	C19H30O8	[M+H]+	Icariside B1	Terpenoids	Terpene	109062-00-2	1	411006	460740	465703	404517	598804	431288	867451	992711	988739	1.31588e+06	1.33048e+06	1.26648e+06	351469	400802	423720
485	MWSHY0050	595.17	287.05	594.159	C27H30O15	[M+H]+	Kaempferol-3-O-rutinoside(Nicotiflorin)	Flavonoids	Flavonols	17650-84-9	3	485466	482397	750793	4.95263e+06	5.82956e+06	6.7373e+06	6.60027e+06	6.30783e+06	4.15245e+06	1.56595e+06	2.01105e+06	1.71486e+06	4.61369e+06	3.8907e+06	8.59706e+06
486	Lmmp003487	639.12	287.05	638.112	C27H26O18	[M+H]+	Luteolin-7-O-glucuronide-(2→1)-glucuronide	Flavonoids	Flavones	-	3	148432	213952	126830	13555.5	18551.8	8665.44	4099.23	5257.79	6951.46	2825.08	8502.85	2979.11	30165.6	12107.3	35968.2
487	Lmhp010908	536.37	184.07	535.364	C27H54NO7P	[M+H]+	LysoPC 19:1	Lipids	LPC	-	1	1.70813e+06	1.13084e+06	1.38799e+06	43155.2	49268.9	50353	179428	135074	194879	142074	162984	145924	23813.6	19270.8	11565.3
488	MWSmce199	149.05	59.02	150.053	C5H10O5	[M-H]-	L-Xylose	Others	Saccharides	609-06-3	2	1.28114e+06	1.472e+06	1.44438e+06	737913	596393	900434	503698	497909	470760	465260	512209	462725	901036	725471	753072
489	pme1119	269.09	137.05	268.081	C10H12N4O5	[M+H]+	Inosine	Nucleotides and derivatives	Nucleotides and derivatives	58-63-9	3	1.47635e+06	2.10035e+06	2.00651e+06	166202	146321	112469	153795	167823	193836	115213	164239	126394	118394	52313.1	111409
490	mws0193	190.12	84.08	189.111	C7H15N3O3	[M+H]+	L-Homocitrulline	Amino acids and derivatives	Amino acids and derivatives	1190-49-4	3	90357	85256.2	93348.3	82748.3	79671.5	79546.9	81342.7	74001.4	50229.6	54348.8	56127.4	62876.5	87052.2	78057.2	99640.4
491	pmb2586	593.13	285.6	594.137	C30H26O13	[M-H]-	Gallocatechin-(4α→8)-catechin	Flavonoids	Flavanols	-	3	82340	100840	100263	90076.6	96624.7	118584	208856	262953	309306	172071	199860	252744	241562	215706	241783
492	Lmtn002565	329.11	167.03	330.095	C14H18O9	[M-H]-	1-O-Vanilloyl-D-Glucose	Phenolic acids	Phenolic acids	-	2	489504	509705	506085	1.95539e+07	1.98598e+07	1.61633e+07	1.42539e+07	1.66433e+07	1.47999e+07	3.30314e+06	2.95642e+06	3.80732e+06	2.28416e+06	2.45708e+06	2.29562e+06
493	pmf0070	415.39	119.2	414.386	C29H50O	[M+H]+	Stigmast-5-en-3-ol (β-Sitosterol)	Steroids	Steroid	83-46-5	3	3.7364e+07	4.73227e+07	5.22338e+07	1.44046e+08	1.25184e+08	1.22636e+08	1.38706e+08	1.13096e+08	1.2057e+08	125157420	1.38448e+08	107821506	1.1188e+08	1.1044e+08	118534319
494	MW0107651	188.09	142.09	189.1	C8H15NO4	[M-H]-	L-Allysine ethylene acetal	Amino acids and derivatives	Amino acids and derivatives	215054-80-1	3	176520	182161	192414	182242	195296	11501.8	19046.7	42650.4	19440	19358.5	42913.7	32093.6	72035.6	77705.6	70066.9
495	Zmyn004676	293.21	113.1	294.219	C18H30O3	[M-H]-	17-Hydroxylinolenic acid	Lipids	Free fatty acids	-	3	105371	114574	124103	71291.2	68001.3	57449.2	70227.3	72670.3	65394.5	772441	717775	746231	55157.5	47236.9	40232.8
496	Qmgp082706	473.24	427.21	472.21	C26H32O8	[M+H]+	Deacetylnomilin(ISO2)	Terpenoids	Ditepenoids	-	3	489523	709087	585899	353319	401329	329812	2.82067e+06	2.93329e+06	2.83372e+06	1.24119e+06	1.20266e+06	1.55877e+06	1.12482e+07	9.5428e+06	9.67771e+06
497	Lmhp206353	493.13	331.08	492.127	C23H24O12	[M+H]+	Tricin-4'-O-glucoside	Flavonoids	Flavones	-	3	4.86493e+06	4.8488e+06	4.81577e+06	626153	511593	540507	130869	157328	108088	207691	243926	205400	9	9	9
498	MW0055509	297.15	174.03	298.157	C19H22O3	[M-H]-	Ostruthin	Lignans and Coumarins	Coumarins	148-83-4	3	5.22904e+06	4.9425e+06	5.0891e+06	40269.4	42638.8	44745.2	12767.4	16142.3	15997.9	3867.14	2924.15	3685.04	9	9	9
499	Hmmn004152	595.17	459.11	596.174	C27H32O15	[M-H]-	Neoeriocitrin	Flavonoids	Flavones	13241-32-2	1	517669	744331	628280	9.63954e+06	9.64936e+06	8.37098e+06	2.31627e+07	2.42575e+07	1.86663e+07	4.31179e+06	4.74035e+06	5.08967e+06	1.7228e+07	1.47476e+07	1.69309e+07
500	MW0156789	589.36	176.01	530.329	C21H42N10O6	[M+CH3COO]-	Ser-Ile-Arg-Arg	Amino acids and derivatives	Amino acids and derivatives	-	3	1.54323e+06	1.56218e+06	1.58476e+06	35770.1	46848.5	31925	15970.1	19373.1	21341.2	2940.2	1300.58	1502.02	9	9	9
501	mws0712	130.05	86.06	131.058	C5H9NO3	[M-H]-	N-Propionylglycine	Amino acids and derivatives	Amino acids and derivatives	21709-90-0	3	448887	428621	482971	139997	175365	157321	532289	491016	130209	3.06352e+06	2.9206e+06	3.05e+06	655379	606917	592879
502	Lmjp101407	315.16	187.04	314.152	C19H22O4	[M+H]+	5-Geranyloxy-1,3-dihydroxyxanthone	Lignans and Coumarins	Coumarins	-	2	1.22593e+07	1.20877e+07	1.19465e+07	175610	173751	167886	59226.2	69789.8	57042.2	8941.89	13326.4	16054.8	5008.43	5321.83	9818.39
503	Lmmn001294	331.1	153.02	332.111	C14H20O9	[M-H]-	Koaburaside	Phenolic acids	Phenolic acids	41653-73-0	2	38955.7	69009.5	43749.6	495578	529887	456967	689849	727392	506758	51318.3	41454.4	59509.4	1.40802e+06	1.24703e+06	1.3362e+06
504	Lmhp009590	508.34	184.07	507.332	C25H50NO7P	[M+H]+	LysoPC 17:1	Lipids	LPC	-	1	3.31395e+06	3.9694e+06	4.37527e+06	617212	837165	970970	3.01974e+06	3.03964e+06	3.19213e+06	1.95281e+06	1.57577e+06	1.86203e+06	43686.7	48984.1	30368.1
505	Hmcp001658	727.17	479.11	726.164	C31H34O20	[M+H]+	Isorhamnetin-3-O-(6''-malonyl)glucoside-7-O-glucoside	Flavonoids	Flavonols	-	3	1.8463e+06	2.86635e+06	1.7643e+06	8027.79	5594.62	30272.7	40539.6	37490.1	52100.7	376628	329397	277996	5.72604e+06	1.0291e+07	6.61637e+06
506	Cmqn004417	461.2	401.18	462.21	C21H34O11	[M-H]-	7(R)-n-butylmorroniside	Terpenoids	Monoterpenoids	952484-99-0	2	13775.7	18645.4	27809.5	28481.2	17425.2	24007.5	48713.3	47116.9	65564.7	78963.1	65555.9	75533.1	9	9534.74	23221.8
507	Lcyn000106	551.18	193.05	552.184	C26H32O13	[M-H]-	Dichotomoside A	Lignans and Coumarins	Lignans	-	1	328131	268304	221636	4.36428e+07	4.35913e+07	4.30203e+07	6.09696e+07	5.58771e+07	5.17294e+07	273689	305499	417419	4.98757e+07	4.39934e+07	4.96227e+07
508	Rfmb26201	621.22	417.16	622.226	C30H38O14	[M-H]-	Syringaresinol-4'-O-(6''-acetyl)glucoside	Lignans and Coumarins	Lignans	-	3	1.23211e+06	1.31298e+06	1.27004e+06	5.33643e+06	5.59786e+06	4.9049e+06	2.98866e+06	2.94624e+06	3.09163e+06	1.13114e+06	936994	1.22739e+06	557798	549325	632193
509	mws1066	579.17	271.06	580.179	C27H32O14	[M-H]-	Naringenin-7-O-Rutinoside(Narirutin)	Flavonoids	Flavanones	14259-46-2	1	81576.9	133208	94291.9	6.83697e+06	5.76154e+06	6.25956e+06	5.12672e+06	5.539e+06	4.32493e+06	1.44143e+06	1.66716e+06	1.67626e+06	424126	396982	333424
510	Wagp001741	429.19	267.14	428.18	C19H28N2O9	[M+H]+	N-(gamma-L-glutamyl)tyramine O-glucoside	Alkaloids	Phenolamine	-	1	2.793e+07	3.17646e+07	2.92913e+07	1.06894e+06	1.17163e+06	1.16133e+06	54315	157029	129751	86180.1	9	25201.6	178891	162636	218209
511	pmb1912	474.17	327.12	473.166	C20H23N7O7	[M+H]+	10-Formyltetrahydrofolic Acid	Alkaloids	Alkaloids	2800-34-2	1	1.13149e+06	1.52407e+06	1.61359e+06	656531	675605	677818	560126	542431	563709	558172	554233	586487	779381	815812	829325
512	MW0169339	377.23	295.23	318.219	C20H30O3	[M+CH3COO]-	Isosteviol	Terpenoids	Ditepenoids	27975-19-5	3	618399	622626	535559	464696	533135	474158	544054	624043	521039	1.26669e+06	1.33039e+06	1.39193e+06	651530	992005	869249
513	Wbmn011269	377.23	295.23	378.241	C22H34O5	[M-H]-	Vitexilactone	Terpenoids	Ditepenoids	61263-49-8	1	618399	622626	535559	464696	533135	474158	544054	624043	521039	1.26669e+06	1.33039e+06	1.39193e+06	651530	992005	869249
514	pmb0374	136.06	119.04	135.054	C5H5N5	[M+H]+	2-Aminopurine	Nucleotides and derivatives	Nucleotides and derivatives	452-06-2	2	1.43197e+06	1.70075e+06	1.69164e+06	2.42284e+06	2.01782e+06	2.27951e+06	26162.8	2.45485e+06	2.27842e+06	1.17464e+07	1.22264e+07	1.30514e+07	1.33925e+06	1.34665e+06	1.28277e+06
515	Wafn002827	357.12	195.07	358.126	C16H22O9	[M-H]-	Dihydroferulic acid glucoside	Phenolic acids	Phenolic acids	-	2	928855	846986	891332	1.65919e+07	1.71026e+07	1.70675e+07	1.68431e+06	1.8777e+06	1.85853e+06	1.63745e+06	1.52089e+06	1.46234e+06	158422	162245	187578
516	pmb0769	485.19	323.14	484.185	C25H28N2O8	[M+H]+	N-(p-Coumaroyl)serotonin Glucoside	Alkaloids	Plumerane	76423-56-8	3	2.92161e+06	3.38151e+06	3.32668e+06	4.78077e+06	4.6485e+06	4.09443e+06	4.89903e+06	5.46894e+06	4.27459e+06	155742	178273	118446	197864	216456	242198
517	Wagp013896	505.22	261.11	504.215	C30H32O7	[M+H]+	7-methoxy-6-(2-((1-(7-methoxy-2-oxo-2H-chromen-6-yl)-3-methylbut-3-en-2-yl)oxy)-3-methylbutyl)-2H-chromen-2-one	Lignans and Coumarins	Coumarins	-	1	2.26229e+06	4.0666e+06	2.98167e+06	46442	61522.9	46563.9	22541	19505.5	21411	2901.67	801.537	3099.41	719.364	2598.16	2379.67
518	MW0110416	263.14	204.07	264.147	C14H20N2O3	[M-H]-	Val-Phe	Amino acids and derivatives	Amino acids and derivatives	-	3	1.9495e+06	1.95853e+06	1.95807e+06	2.35764e+06	2.37614e+06	2.12177e+06	1.70703e+07	1.70304e+07	1.7377e+07	1.78086e+07	1.56605e+07	1.6514e+07	1.27052e+06	1.31406e+06	1.41412e+06
519	MWS1875	143.05	115.05	144.058	C10H8O	[M-H]-	2-Naphthol	Phenolic acids	Phenolic acids	135-19-3	3	166505	293864	191893	35070.3	30117.1	31145	25752.4	23190.1	9506.96	21692.3	31281.8	21280	25686.6	21815.3	25398.3
520	pmp001251	520.34	184.07	519.332	C26H50NO7P	[M+H]+	LysoPC 18:2(2n isomer)	Lipids	LPC	-	1	8.13462e+06	4.4329e+06	3.45893e+06	842351	780555	847622	2.08066e+06	2.10667e+06	2.21861e+06	2.65442e+06	2.60624e+06	2.68119e+06	314621	327918	385878
521	Lmqp002761	313.14	151.08	312.136	C19H20O4	[M+H]+	Alnusonol	Phenolic acids	Phenolic acids	52330-12-8	3	727460	759074	1.40354e+06	6.63943e+06	8.33504e+06	7.23625e+06	2.8537e+06	4.32081e+06	4.35237e+06	1.78714e+06	2.68357e+06	2.16472e+06	542436	390998	644946
522	Lmjn002534	431.16	149.05	432.163	C19H28O11	[M-H]-	Darendoside A	Phenolic acids	Phenolic acids	149596-95-2	2	942380	925114	933049	1.00266e+06	984044	972890	5.18526e+06	4.61245e+06	5.2719e+06	583445	618647	659196	1.42619e+06	1.32141e+06	1.53682e+06
523	MW0113887	365.1	203.05	342.116	C12H22O11	[M+Na]+	alpha,beta-Trehalose	Others	Saccharides	585-91-1	3	1.44972e+07	1.83691e+07	1.19674e+07	6.99349e+07	7.28623e+07	5.0799e+07	5.09746e+07	5.04363e+07	1.00526e+08	3.6778e+07	6.40972e+07	7.9752e+07	1.31543e+07	1.56128e+07	1.35293e+07
524	Cmpp007452	261.11	189.06	260.105	C15H16O4	[M+H]+	Auraptenol	Lignans and Coumarins	Coumarins	1221-43-8	2	1.91536e+07	1.96149e+07	1.89613e+07	3.4457e+06	2.93091e+06	2.96898e+06	1.16222e+06	1.19705e+06	1.02135e+06	80956.8	93276.5	73725.7	56861.9	27173.8	20853.4
525	Zmxp004480	625.18	301.07	624.169	C28H32O16	[M+H]+	Chrysoeriol-7-O-gentiobioside	Flavonoids	Flavones	-	3	3.67486e+06	3.55277e+06	4.0859e+06	11086.8	8883.82	23605.3	13734.5	17499	6103.36	44614.3	33017.6	59360.5	85696.8	40950.7	91642.7
526	pmp001073	168.1	150.09	167.095	C9H13NO2	[M+H]+	Synephrine; 4-[1-Hydroxy-2-(methylamino)ethyl]phenol	Alkaloids	Phenolamine	94-07-5	3	670471	743003	544904	98643.9	299058	830388	360006	307602	471211	477366	520650	371807	1.23021e+06	1.30194e+06	1.33124e+06
527	Wasn003258	293.12	131.07	294.132	C12H22O8	[M-H]-	Glucosyl 2-Hydroxy-4-Methylpentanoic Acid	Organic acids	Organic acids	-	2	2.28276e+07	2.18863e+07	2.34773e+07	1.44185e+07	1.76818e+07	1.59243e+07	1.39038e+07	1.43155e+07	1.29092e+07	3.66785e+07	3.82782e+07	3.32447e+07	1.63216e+06	1.76825e+06	1.75738e+06
528	Lmwp102013	229.12	173.13	228.115	C15H16O2	[M+H]+	Dehydrolindestrenolide	Terpenoids	Sesquiterpenoids	-	2	151017	139798	153147	209130	125777	99414.5	157000	200741	270577	280341	184853	327278	91479.9	67198	85987.7
529	pmb0496	307.18	177.05	306.169	C15H22N4O3	[M+H]+	N-Feruloylagmatine	Alkaloids	Phenolamine	-	1	1.27025e+06	1.31149e+06	1.45186e+06	792384	775091	660156	2.40721e+06	2.64631e+06	2.7079e+06	1.39127e+06	1.27808e+06	1.41463e+06	297492	336991	294190
530	MA10039492	173.01	71.03	174.016	C6H6O6	[M-H]-	Dehydroascorbic acid	Others	Vitamin	490-83-5	2	9	9	9	260930	228258	470623	168347	75661.9	267880	208075	177958	174360	73208.6	174355	94845.4
531	MWSslk235	181.07	59.01	182.079	C6H14O6	[M-H]-	Allitol	Others	Saccharides	488-44-8	3	292083	310323	290996	392506	375016	393139	322559	287239	322763	311895	243462	272848	244983	237588	259550
532	Wagp010873	337.14	203.03	336.136	C21H20O4	[M+H]+	(E)-4-((7-methyl-4-methyleneocta-5,7-dien-1-yl)oxy)-7H-furo[3,2-g]chromen-7-one	Lignans and Coumarins	Coumarins	-	1	1.28824e+07	1.60214e+07	1.49324e+07	355178	254019	322564	108794	108890	104217	97353.2	51010.6	71553.7	3101.72	16846.4	9680.03
533	pme0442	303.05	229.05	303.05	C15H11O7+	[M]+	Delphinidin	Flavonoids	Anthocyanidins	13270-61-6	3	403378	533630	397902	9	9	9	39460.5	45964.7	9	793018	724182	952974	462184	512954	296379
534	Zmdp000292	189.14	70.07	188.127	C7H16N4O2	[M+H]+	Arginine methyl ester	Amino acids and derivatives	Amino acids and derivatives	-	3	486719	449116	691752	689361	656559	676790	579567	600761	672056	1.19969e+06	1.39472e+06	1.31262e+06	1.84605e+06	1.86302e+06	1.99711e+06
535	Lmpp003465	481.1	319.04	480.09	C21H20O13	[M+H]+	Myricetin-3-O-β-D-glucoside	Flavonoids	Flavonols	19833-12-6	3	1.08078e+07	1.07865e+07	11950051	380380	360229	314316	95530.4	44350.1	107716	97672	194165	190010	9	9	9
536	mws0242	173.08	111.08	174.089	C8H14O4	[M-H]-	Suberic Acid	Organic acids	Organic acids	505-48-6	3	182388	173009	227314	412397	462795	404170	360191	341448	357112	408037	456966	398039	320354	327716	506495
537	mws0258	132.1	86.1	131.095	C6H13NO2	[M+H]+	L-Isoleucine	Amino acids and derivatives	Amino acids and derivatives	73-32-5	1	5.11591e+06	4.42084e+06	4.49551e+06	5.05351e+06	4.55583e+06	4.38974e+06	6.18624e+06	6.6435e+06	4.89622e+06	1.40769e+07	3.37921e+06	1.4299e+07	3.195e+06	3.00079e+06	3.01542e+06
538	Wagp007602	331.08	316.09	330.074	C17H14O7	[M+H]+	Demethoxysudachitin	Flavonoids	Flavones	4323-80-2	2	3.63765e+07	3.80672e+07	3.83033e+07	891303	855565	934428	213421	255526	245532	20984.7	13430.4	42307.6	3420.71	10147.6	18810.7
539	Wafp003601	321.19	177.06	320.185	C16H24N4O3	[M+H]+	N-Feruloylmethylagmatine	Alkaloids	Phenolamine	-	1	6.71065e+06	7.81407e+06	8.02997e+06	7.17977e+06	6.87638e+06	6.70434e+06	1.60046e+07	1.81551e+07	1.68609e+07	5.06613e+06	4.58457e+06	4.98277e+06	5.74266e+06	6.11392e+06	6.0929e+06
540	Lmmn003663	329.09	167.04	330.095	C14H18O9	[M-H]-	5-Glucosyloxy-2-Hydroxybenzoic acid methyl ester	Phenolic acids	Phenolic acids	-	2	491558	553084	625436	1.97043e+07	2.06235e+07	1.99805e+07	1.50481e+07	1.50237e+07	1.62806e+07	3.28087e+06	3.71034e+06	3.72852e+06	2.1286e+06	2.39076e+06	2.46208e+06
541	pme2268	138.06	94.07	137.048	C7H7NO2	[M+H]+	Trigonelline	Alkaloids	Pyridine alkaloids	535-83-1	2	4.49989e+06	4.60646e+06	1.21009e+06	1.04295e+07	1.03936e+07	1.01643e+07	2.00035e+07	1.90526e+07	2.04757e+07	9.40119e+06	9.6399e+06	4.37584e+06	1.93842e+07	1.916e+07	1.77095e+07
542	pme1228	221.09	204.07	220.085	C11H12N2O3	[M+H]+	5-Hydroxy-L-tryptophan	Amino acids and derivatives	Amino acids and derivatives	4350-09-8	3	88166.5	382185	349369	336014	336585	320249	22020.5	352031	316858	77679.8	74455.3	72503.7	250940	221545	232723
543	Sazp001763	357.12	195.07	358.126	C16H22O9	[M-H]-	4-Hydroxyphenyl 6-O-(2-Methyl-3-Hydroxypropionyl)-Beta-D-Galactopyranoside	Phenolic acids	Phenolic acids	-	2	99430.5	91181	133212	564143	470927	486832	339231	211245	323363	4368.38	13584.3	13541.7	72720.7	86839.8	102784
544	Wmzn002116	515.12	353.09	516.127	C25H24O12	[M-H]-	3,5-Dicaffeoylquinic acid	Phenolic acids	Phenolic acids	-	3	189426	294937	284251	40146.6	30588.8	14275.6	65637.3	47778	25866.2	37588.1	34512.1	51266.5	187934	299503	271078
545	Wagp010335	561.21	301.11	560.205	C32H32O9	[M+H]+	4-(2-hydroxy-3-((1-(7-methoxy-2-oxo-2H-chromen-6-yl)-3-methylbut-3-en-2-yl)oxy)-3-methylbutyl)-9-methoxy-7H-furo[3,2-g]chromen-7-one	Lignans and Coumarins	Coumarins	-	1	6.91389e+06	7.82133e+06	7.67422e+06	788182	923330	940222	303587	283715	300285	43651.2	46147.1	41627.9	15672.4	8852.53	1857.91
546	Wagp009079	403.14	373.09	402.132	C21H22O8	[M+H]+	3,5,6,7,8,4'-Hexamethoxyflavone	Flavonoids	Flavones	34170-18-8	3	42050.8	17381.6	11142.2	4.95776e+06	5.52468e+06	4.78156e+06	251554	216663	185757	1.05131e+06	1.10872e+06	1.07505e+06	11219.1	18026.1	9328.66
547	Wagp010837	261.11	189.05	260.105	C15H16O4	[M+H]+	Peucenin	Lignans and Coumarins	Coumarins	-	2	1.49625e+08	1.50291e+08	1.63269e+08	6.85642e+06	6.0907e+06	6.34568e+06	2.19376e+06	2.00765e+06	1.98638e+06	482135	335771	275525	70896.8	84808.2	69515.7
548	MW0149942	377.14	225.02	376.123	C13H20N4O9	[M+H]+	Glu-Asp-Asn	Amino acids and derivatives	Amino acids and derivatives	-	3	3.37248e+06	3.38726e+06	3.25829e+06	160475	175624	199612	74962.3	64265.4	78270.4	14855.2	20485.7	21539.3	1378.87	8669.23	3597.92
549	Qmzp101823	355.12	135.04	354.11	C20H18O6	[M+H]+	Hinokinin	Lignans and Coumarins	Lignans	26543-89-5	3	302793	326160	323913	6241.81	17678.3	9999.52	3282.11	4119.93	3518.51	1105.45	3082.45	1543.42	5788.22	511.796	841.918
550	Wmmn000117	463.11	168.01	464.117	C18H24O14	[M-H]-	mudanoside B	Phenolic acids	Phenolic acids	203511-37-9	2	2.04169e+06	2.20985e+06	2.11553e+06	97709.6	83710.9	88906.9	69258.1	61859.4	60114.7	5950.17	6583.19	5908.04	17088.6	15300.8	10609.1
551	Lmpp003929	609.16	301.07	609.16	C31H29O13+	[M]+	Peonidin-3-O-(6''-O-p-coumaroyl)glucoside	Flavonoids	Anthocyanidins	-	3	6.84506e+07	8.94154e+07	9.49129e+07	505784	431434	510275	829720	895352	930576	8.84048e+06	9.23859e+06	9.39885e+06	2.68539e+06	2.44899e+06	2.05142e+06
552	Latp003160	195.06	117.03	194.057	C10H10O4	[M+H]+	6-Hydroxymellein	Others	Chromone	70901-60-9	1	115276	177842	132488	604018	672344	605831	3.31136e+06	3.51471e+06	3.11166e+06	425116	373735	469676	1.60917e+06	1.36266e+06	1.55411e+06
553	MW0150117	777.35	615.29	776.349	C38H48N8O10	[M+H]+	Glu-Phe-Tyr-Tyr-Arg	Amino acids and derivatives	Amino acids and derivatives	-	3	2.40838e+06	2.80241e+06	2.8128e+06	177842	299640	275863	681703	694177	565126	756364	834115	908292	1.22357e+07	1.05532e+07	1.44984e+07
554	MWSmce190	148.09	74.02	147.089	C6H13NO3	[M+H]+	4-Hydroxy-L-Isoleucine	Amino acids and derivatives	Amino acids and derivatives	781658-23-9	3	75160.4	89192.8	103349	29824.4	48631.4	48026.3	52261.9	49341.4	66351.7	178171	205205	166709	78347.7	80872.4	57532.1
555	MWSslk133	257.18	195.18	258.183	C14H26O4	[M-H]-	1,14-Tetradecanedioic Acid	Lipids	Free fatty acids	821-38-5	3	133735	127565	120925	177877	156987	180582	185589	161048	169900	169840	164924	173042	149177	157030	149362
556	Jmwn002117	331.1	153.02	332.111	C14H20O9	[M-H]-	2-(3,4-dihydroxyphenyl)ethanediol 1-O-β-D-glucopyranoside	Phenolic acids	Phenolic acids	-	2	43519	20192.7	27991.5	488822	475299	40896.1	214490	113021	178326	15649	7126.44	20764.4	1.88544e+06	1.95335e+06	1.93782e+06
557	Waln009920	576.33	277.22	577.338	C28H52NO9P	[M-H]-	1-(2,3-dihydroxypropoxy)-3-(((2-(dimethylamino)ethoxy)(hydroxy)phosphoryl)oxy)propan-2-yl (8E,11Z,14Z)-octadeca-8,11,14-trienoate	Lipids	LPE	-	1	3.2396e+06	1.62797e+06	1.96218e+06	188644	196292	227336	905891	750329	837770	530774	528312	785790	20595.7	22468.3	17510.2
558	mws0192	117.02	73.03	118.027	C4H6O4	[M-H]-	Succinic acid	Organic acids	Organic acids	110-15-6	1	3.80527e+07	4.16093e+07	4.0154e+07	2.06595e+07	1.76858e+07	2.03388e+07	1.68838e+07	1.95791e+07	1.71926e+07	3.83172e+07	3.97007e+07	4.10915e+07	1.3311e+07	1.41651e+07	1.28294e+07
559	mws0470	117.02	73.03	118.027	C4H6O4	[M-H]-	Methylmalonic acid	Organic acids	Organic acids	516-05-2	3	3.80527e+07	4.16093e+07	4.0154e+07	2.06595e+07	1.76858e+07	2.03388e+07	1.68838e+07	1.95791e+07	1.71926e+07	3.83172e+07	3.97007e+07	4.10915e+07	1.3311e+07	1.41651e+07	1.28294e+07
560	MW0158415	537.21	291.12	538.227	C24H34N4O10	[M-H]-	Tyr-Asp-Leu-Glu	Amino acids and derivatives	Amino acids and derivatives	-	3	7.62033e+06	7.15605e+06	7.09313e+06	192650	220878	222382	95795.7	105168	97614.6	22050	11638.7	46399.9	13713	13662.4	35501.1
561	ML10197929	130.09	88.04	131.07	C4H9N3O2	[M-H]-	Creatine	Organic acids	Organic acids	57-00-1	3	143444	176735	175993	161801	143640	139025	139615	136212	148992	78575.3	44763.7	33370.3	328851	323297	838630
562	Wagp014143	313.18	189.05	312.173	C20H24O3	[M+H]+	7-[(2e)-3,7-dimethylocta-2,6-dien-1-yl]-6-methoxychromen-2-one	Lignans and Coumarins	Coumarins	-	3	517483	522311	532562	29953.8	22605.6	15918.5	15038	9795.83	9285.62	3441.04	3727.41	3608.25	1683.44	6165.46	780.121
563	Ymmg000006	281.14	123.08	282.147	C15H22O5	[M-H]-	Rugosic acid A	Others	Others	-	3	9	9	9	12255.1	7861.58	14965.3	28951	26614.4	32284.8	53268	55176.6	43604.9	364228	490239	438638
564	NK10251888	203.15	70.07	202.143	C8H18N4O2	[M+H]+	NG,NG-Dimethyl-L-arginine	Amino acids and derivatives	Amino acids and derivatives	30315-93-6	3	1.41142e+06	1.25649e+06	1.39496e+06	604895	575522	598678	857335	812902	765480	1.15414e+06	1.20384e+06	1.22266e+06	1.50167e+06	1.64538e+06	1.45285e+06
565	mws5035	279.17	120.08	278.163	C15H22N2O3	[M+H]+	L-Leucyl-L-phenylalanine	Amino acids and derivatives	Amino acids and derivatives	56217-82-4	3	25347.4	43844.9	33264	57115.3	62140.6	74158.5	93139.8	89366.1	79733.4	310910	303857	322103	25136.7	22700	30346.6
566	Hmln003529	401.15	269.11	402.153	C18H26O10	[M-H]-	Benzyl β-primeveroside	Phenolic acids	Phenolic acids	130622-31-0	2	2.51102e+06	2.59414e+06	2.6542e+06	1.08105e+06	1.19875e+06	1.10952e+06	740485	705730	659357	116380	116863	109337	64862.5	44507.9	53780.3
567	MWS5231	243.16	181.16	244.167	C13H24O4	[M-H]-	Tridecanedioic acid	Lipids	Free fatty acids	505-52-2	3	1.61525e+06	1.58289e+06	1.52119e+06	2.15812e+06	2.26367e+06	2.24541e+06	2.16288e+06	2.08827e+06	2.00904e+06	2.17472e+06	2.20284e+06	2.29404e+06	1.93767e+06	1.91627e+06	1.94344e+06
568	Hmcn001989	755.25	593.21	756.248	C34H44O19	[M-H]-	Lavandulifolioside	Phenolic acids	Phenolic acids	-	3	322504	383147	395987	15155	17287.2	16127.7	118170	145500	87621	134379	113773	157224	90810.8	83202.8	86612.1
569	Lmgn000219	101.02	55.02	102.032	C4H6O3	[M-H]-	Succinic semialdehyde	Organic acids	Organic acids	692-29-5	3	118408	130345	115466	106096	112190	91037.7	47567.6	49656.5	37046.1	53544.2	61980.4	45925.2	36093.9	42845.5	29949.3
570	mws0914	271.06	151	272.068	C15H12O5	[M-H]-	3,5,7-Trihydroxyflavanone (Pinobanksin)	Flavonoids	Flavanonols	548-82-3	3	93635.7	85657.3	94786	533257	617247	731688	394459	315554	391256	72325.3	67072.7	66454.4	54841.3	33224.5	53298.8
571	MW0107144	313.06	85.03	206.073	C7H14N2O3S	[M-H]-	Glycylmethionine	Amino acids and derivatives	Amino acids and derivatives	554-94-9	3	1.17716e+07	1.07532e+07	1.03291e+07	3.54998e+06	4.13652e+06	3.65798e+06	2.60413e+06	2.75485e+06	2.52883e+06	1.84876e+06	1.5464e+06	1.74816e+06	831890	945393	880978
572	Hamp011640	256.26	102.09	255.256	C16H33NO	[M+H]+	palmitic amide	Others	Others	-	2	4.29314e+06	4.09004e+06	4.02756e+06	2.14944e+06	2.54387e+06	2.58755e+06	2.01165e+06	1.94463e+06	2.04072e+06	1.61183e+06	1.75058e+06	1.85407e+06	1.64383e+06	1.9159e+06	1.93463e+06
573	Lmbn000216	147.03	57.0344	148.037	C5H8O5	[M-H]-	3-Methylmalic acid	Organic acids	Organic acids	152204-30-3	3	2.53477e+06	2.45396e+06	2.48091e+06	565385	430907	508426	1.113e+06	1.12658e+06	1.02763e+06	3.6478e+06	3.84727e+06	3.44251e+06	2.50476e+06	2.56582e+06	2.59539e+06
574	pme1286	385.13	250	384.122	C14H20N6O5S	[M+H]+	S-(5'-Adenosy)-L-homocysteine	Amino acids and derivatives	Amino acids and derivatives	979-92-0	3	2633.7	171406	158052	79666.7	69258.5	68243.1	69563	71714.4	68777.7	203012	229777	221504	281536	237728	288934
575	pmb2928	331.07	313.06	332.074	C13H16O10	[M-H]-	Gallic acid-4-O-glucoside	Phenolic acids	Phenolic acids	84274-52-2	3	2.89122e+06	2.911e+06	2.7108e+06	288232	315897	267966	86738.2	94134.1	104310	9259.5	5034.84	7978.87	23757.9	32788	39877.1
576	pmn001367	315.07	153.02	316.079	C13H16O9	[M-H]-	Protocatechuic acid-4-O-glucoside	Phenolic acids	Phenolic acids	-	1	6.37876e+07	3.31408e+07	3.2959e+07	2.12776e+07	2.23285e+07	2.59994e+07	9.31049e+06	1.07513e+07	9.71997e+06	609638	1.27459e+06	1.54603e+06	5.1069e+06	5.28816e+06	5.74888e+06
577	pmb2871	315.07	153.02	316.079	C13H16O9	[M-H]-	1-O-Gentisoyl-β-D-glucoside	Phenolic acids	Phenolic acids	23445-11-6	3	6.37876e+07	3.31408e+07	3.2959e+07	2.12776e+07	2.23285e+07	2.59994e+07	9.31049e+06	1.07513e+07	9.71997e+06	609638	1.27459e+06	1.54603e+06	5.1069e+06	5.28816e+06	5.74888e+06
578	Smjp003144	545.16	383.11	544.158	C27H28O12	[M+H]+	Procumbenoside K	Lignans and Coumarins	Lignans	2243471-11-4	2	148691	156537	228158	546868	384010	420157	577364	621228	446177	478284	471000	430405	133829	140672	405026
579	pmf0293	269.29	209.23	270.292	C18H38O	[M-H]-	1-Octadecanol	Lipids	Free fatty acids	112-92-5	3	1.74515e+06	1.86757e+06	1.80456e+06	1.74957e+06	1.71806e+06	1.76791e+06	1.64227e+06	1.59092e+06	1.55007e+06	1.52496e+06	1.62279e+06	1.55178e+06	1.45573e+06	1.51633e+06	1.48474e+06
580	pmp001204	299.09	284.07	298.084	C17H14O5	[M+H]+	Apigenin-7,4'-dimethyl ether	Flavonoids	Flavones	5128-44-9	3	12069.2	24043.6	16320.2	589.763	5254.82	1569.95	123286	155564	127744	12099.8	10547.9	3051.99	44257.8	52481.4	54266.7
581	Zmdn007764	269.05	225.06	270.053	C15H10O5	[M-H]-	isoemodin	Quinones	Anthraquinone	-	2	485210	448632	408953	8085.49	14591.3	11073.3	3363.69	4716.65	2862.18	8919.17	12678.1	10079.1	1037.59	866.11	3049.75
582	pmb0484	104.11	60.08	104.107	C5H14NO+	[M]+	Choline	Alkaloids	Alkaloids	62-49-7	3	1.29101e+06	1.35434e+06	1.5155e+06	2.24567e+06	2.53302e+06	2.25749e+06	3.13387e+06	3.22062e+06	2.90003e+06	764396	818264	834364	2.44503e+06	2.53243e+06	2.41465e+06
583	pmb0508	277.17	147.04	276.159	C14H20N4O2	[M+H]+	p-Coumaroylagmatine	Alkaloids	Phenolamine	7295-86-5	3	3.96912e+06	4.82892e+06	5.07101e+06	1.59724e+06	1.59691e+06	1.51701e+06	1.33147e+06	1.40176e+06	1.35733e+06	560347	507243	577107	40693.9	64940.5	50580.3
584	ML10179289	105.07	77.04	122.073	C8H10O	[M-H2O+H]+	2-Phenylethanol	Phenolic acids	Phenolic acids	60-12-8	3	5.93799e+06	2.85218e+06	6.13177e+06	1.11256e+07	1.11536e+07	1.13013e+07	9	1.04104e+06	1.34339e+06	1.49524e+06	1.49367e+06	1.6221e+06	1.522e+06	1.3363e+06	1.60822e+06
585	MWSHY0123	285.08	270.06	284.068	C16H12O5	[M+H]+	Wogonin (5,7-Dihydroxy-8-Methoxyflavone)	Flavonoids	Flavones	632-85-9	3	875523	852686	892863	29145.1	11563.2	29593.1	4176.52	9382.21	29917	9	9	9	9	9	9
586	Jmgn004021	449.11	269.05	450.116	C21H22O11	[M-H]-	6-C-Glucosyl-2-Hydroxynaringenin	Flavonoids	Flavanones	-	2	129968	144037	179815	947196	656870	804624	2.93157e+06	2.78514e+06	2.96699e+06	1.50226e+06	1.19862e+06	1.54008e+06	8.00816e+06	7.07242e+06	9.14029e+06
587	Hmhp005160	331.07	316.05	330.074	C17H14O7	[M+H]+	Rehderianin I	Flavonoids	Flavonols	90965-30-3	2	3.44876e+07	3.52848e+07	3.77087e+07	898939	831804	830089	179713	246990	162493	53302.7	27309.1	24786.2	15722.6	23119.1	6652.62
588	pmb2826	147.03	87.01	148.037	C5H8O5	[M-H]-	L-Citramalic acid	Organic acids	Organic acids	6236-09-5	2	1.95005e+06	2.07415e+06	2.48826e+06	198073	184688	181639	912644	1.02548e+06	854904	3.89001e+06	4.33095e+06	3.93357e+06	3.187e+06	3.21071e+06	3.31073e+06
589	Rfmb091	295.23	195.14	296.235	C18H32O3	[M-H]-	9S-Hydroxy-10E,12Z-octadecadienoic acid	Lipids	Free fatty acids	15514-85-9	2	371777	434139	407743	140983	111121	112937	133609	139849	115246	446432	412963	430113	187615	196831	148932
590	Zmgn000173	149.05	75.01	150.053	C5H10O5	[M-H]-	D-Ribose	Others	Saccharides	50-69-1	1	2.10634e+06	2.32266e+06	2.43497e+06	762056	764303	794982	885446	1.96014e+06	1.74239e+06	83770.3	107720	103112	1.014e+06	895367	1.06656e+06
591	mws0264	341.11	119.03	342.116	C12H22O11	[M-H]-	D-Trehalose	Others	Saccharides	99-20-7	1	1.53606e+06	1.3801e+06	1.38943e+06	2.31695e+06	2.07759e+06	2.00749e+06	3.3588e+06	3.45001e+06	3.26164e+06	5.79213e+06	4.42754e+06	5.57107e+06	1.18875e+06	1.10683e+06	1.01163e+06
592	Wasn003200	385.08	209.03	386.085	C16H18O11	[M-H]-	O-Feruloylgalactaric acid	Phenolic acids	Phenolic acids	-	1	4.97824e+06	5.28524e+06	5.11608e+06	24817.9	29072.3	24686.2	38609.9	40905.9	39396.6	8943.99	22643.6	26676.3	6.45123e+06	6.23015e+06	5.97184e+06
593	pmb3066	481.14	319.2	482.142	C22H26O12	[M-H]-	5-O-p-Coumaroylshikimic acid O-glucoside	Phenolic acids	Phenolic acids	-	2	93155.4	44715.1	37702.6	88111.4	91131.4	47137.8	235718	242302	198318	123092	96532.8	131945	2.01342e+06	2.27457e+06	2.40063e+06
594	pme2596	184.06	148.04	183.053	C8H9NO4	[M+H]+	4-Pyridoxic acid	Others	Vitamin	82-82-6	3	126841	129147	122180	232834	230570	223330	4033.21	127451	114158	235594	226922	226445	136818	120104	105733
595	Lmlp002990	595.17	313.07	594.159	C27H30O15	[M+H]+	Isosaponarin(Isovitexin-4'-O-glucoside)	Flavonoids	Flavones	19416-87-6	1	1.91156e+07	2.3067e+07	2.49931e+07	641247	607553	541737	1.51124e+07	1.54588e+07	1.55478e+07	4.54298e+06	4.45979e+06	5.86529e+06	948643	845844	918195
596	pmb0998	364.07	152.06	363.058	C10H14N5O8P	[M+H]+	Guanosine 5'-monophosphate	Nucleotides and derivatives	Nucleotides and derivatives	85-32-5	3	80602.8	61025.1	84245.4	62418.5	38730.9	41193.1	143958	163493	156050	671798	727423	635320	270416	283453	228621
597	MWSmce412	193.12	91.06	192.115	C12H16O2	[M+H]+	Senkyunolide A	Others	Lactones	63038-10-8	2	298266	264520	243611	63838.8	30068.5	22778.4	53455.7	8765.46	17096.1	84211.3	89493.8	92864	7.92084e+06	7.29683e+06	7.86947e+06
598	HJN104	481.14	319.08	482.106	C21H22O13	[M-H]-	Dihydromyricetin-3-O-glucoside	Flavonoids	Flavanonols	-	2	9	9	9	113970	133331	85364.8	266869	269570	294478	111372	123978	117963	2.30316e+06	2.30843e+06	2.26862e+06
599	Zmbp002538	205.1	146.06	204.09	C11H12N2O2	[M+H]+	1-Methoxy-indole-3-acetamide	Alkaloids	Plumerane	-	2	8.6656e+06	1.02802e+07	9.70266e+06	1.63697e+06	1.57324e+06	1.65943e+06	2.99111e+06	3.35485e+06	3.10991e+06	2.41475e+06	2.46975e+06	2.13391e+06	1.35001e+06	1.27694e+06	1.28232e+06
600	Wasn002329	366.08	160.04	367.09	C16H17NO9	[M-H]-	Xanthurenic Acid 8-O-Glucoside	Alkaloids	Quinoline alkaloids	97451-32-6	2	1.46305e+07	1.70074e+07	1.68804e+07	3.3915e+06	3.49445e+06	3.53377e+06	1.92125e+06	2.02861e+06	1.85933e+06	720789	681367	831744	1.01865e+06	950395	1.10283e+06
601	Hmxp007521	315.09	300.06	314.079	C17H14O6	[M+H]+	3',4'-Dihydroxy-7,5'-dimethoxyflavone	Flavonoids	Flavones	-	2	3.3007e+07	3.22156e+07	3.29093e+07	1.12748e+06	1.00121e+06	1.03693e+06	273122	307674	251053	89194.5	44543.1	59529.3	9344.06	33567.1	41883.8
602	pme1474	298.1	136.06	297.09	C11H15N5O3S	[M+H]+	5'-Deoxy-5'-(methylthio)adenosine	Nucleotides and derivatives	Nucleotides and derivatives	2457-80-9	2	6.6426e+06	7.76529e+06	8.41519e+06	7.01803e+06	6.45332e+06	6.62425e+06	1.50557e+07	1.51883e+07	1.58602e+07	1.43359e+07	1.31747e+07	1.33572e+07	9.63781e+06	1.00911e+07	9.8962e+06
603	Wagp014648	521.21	261.11	520.21	C30H32O8	[M+H]+	7-methoxy-8-({2-[1-(7-methoxy-2-oxochromen-8-yl)-2-methylpropan-2-yl]-5,5-dimethyl-1,3-dioxolan-4-yl}methyl)chromen-2-one	Lignans and Coumarins	Coumarins	-	1	2.12827e+07	2.35938e+07	2.40268e+07	2.06548e+06	1.55716e+06	1.70014e+06	547363	665798	603347	118130	80984.5	60449.4	10943.1	11242.2	16096.2
604	pme0278	191.1	128.07	190.095	C7H14N2O4	[M+H]+	2,6-Diaminooimelic acid	Organic acids	Organic acids	583-93-7	3	356212	392316	350304	456418	445213	389931	536270	616421	490886	32249.7	256068	247976	286982	298837	241050
605	ML10176345	171.03	109.03	172.037	C7H8O5	[M-H]-	3-Dehydroshikimic acid	Organic acids	Organic acids	2922-42-1	3	1.08433e+06	1.06678e+06	1.07274e+06	332427	317801	319879	100040	108124	72829.8	27850.1	37326.6	29981.3	45061.9	50203.7	40734.7
606	Lmhn004976	299.06	284.02	300.063	C16H12O6	[M-H]-	Aracarpene 2	Flavonoids	Isoflavones	-	1	1.54346e+07	1.56766e+07	15646280	684984	631537	614868	144959	135214	128005	19729.1	15644.3	29482.9	9	9	9
607	Lmpp003815	625.16	317.07	625.155	C31H29O14+	[M]+	Petunidin-3-O-(6''-O-p-Coumaroyl)glucoside	Flavonoids	Anthocyanidins	-	3	3.15308e+06	2.78933e+06	3.5071e+06	483352	418593	443829	323538	418772	342777	6.16622e+06	6.32376e+06	5.4741e+06	1.74309e+06	1.66364e+06	2.19815e+06
608	mws1333	341.11	113.02	342.116	C12H22O11	[M-H]-	Melibiose	Others	Saccharides	585-99-9	3	451166	608462	647710	1.13325e+06	858668	1.04064e+06	1.41623e+06	1.38568e+06	1.33458e+06	1.99588e+06	1.66329e+06	2.13028e+06	467308	431078	399290
609	Zmdp001857	311.12	165.05	310.116	C14H18N2O6	[M+H]+	γ-Glutamyltyrosine	Amino acids and derivatives	Amino acids and derivatives	7432-23-7	3	189494	279935	240703	203391	162197	175859	9	142789	143104	375921	351299	402574	423163	375431	407943
610	pmf0526	271.1	147.04	270.089	C16H14O4	[M+H]+	Isoimperatorin	Lignans and Coumarins	Coumarins	482-45-1	1	4.6561e+06	5.04587e+06	5.49538e+06	145733	101944	117402	55247.7	78976.2	47791.1	143220	121669	140790	11289.4	9001.99	8282.17
611	MWS3036	147.03	85.03	148.037	C5H8O5	[M-H]-	3-Hydroxyglutaric acid	Organic acids	Organic acids	638-18-6	2	1.48288e+06	1.51496e+06	1.47475e+06	332799	254252	352022	612154	664742	672216	2.36842e+06	2.15764e+06	2.50017e+06	1.37654e+06	1.45649e+06	1.50598e+06
612	MW0107643	375.13	162.03	376.13	C15H24N2O7S	[M-H]-	Lactacystin	Amino acids and derivatives	Amino acids and derivatives	133343-34-7	3	58778.1	37025.6	46734.4	252146	259872	295149	244669	238829	225152	6630.48	7017.8	7403.27	20465.7	33614.8	23079.6
613	Wagp009246	219.06	161.06	218.058	C12H10O4	[M+H]+	4-Methoxy-2,3-dihydrofuro[3,2-g]chromen-7-one	Lignans and Coumarins	Coumarins	-	1	1.82611e+07	1.72105e+07	1.89795e+07	647596	560715	581377	149430	151172	136914	12195.7	10003.9	7245.89	5484.09	2567.76	3889.6
614	pme0193	147.08	84.04	146.069	C5H10N2O3	[M+H]+	L-Glutamine	Amino acids and derivatives	Amino acids and derivatives	56-85-9	3	9	9	9	2.41438e+07	2.02911e+07	2.09027e+07	9.78902e+07	1.00864e+08	9.67422e+07	9	9	9	2.90317e+07	2.63579e+07	2.75167e+07
615	mws0704	140.01	78.96	141.019	C2H8NO4P	[M-H]-	O-Phosphorylethanolamine	Alkaloids	Alkaloids	1071-23-4	3	77505.1	104536	158110	728928	617247	707170	1.42589e+06	1.47045e+06	1.88088e+06	822136	648199	976922	764695	829616	774864
616	HJAP011	463.11	343.08	462.116	C22H22O11	[M+H]+	Chrysoeriol-8-C-glucoside (Scoparin)	Flavonoids	Flavones	301-16-6	1	2.00131e+06	1.95198e+06	1.51123e+06	628712	612119	572257	256858	312116	291716	9	9	9	19804.9	33839.6	16831.2
617	Zblp004317	206.08	120.09	205.074	C11H11NO3	[M+H]+	(S)-3-(2-oxopropyl)-3-hydroxyindolin-2-one	Alkaloids	Plumerane	-	2	2.31916e+06	2.90233e+06	2.91382e+06	2.44069e+06	2.24227e+06	2.22687e+06	2.30114e+06	2.52687e+06	2.12449e+06	815436	907851	890347	6.46852e+06	6.87379e+06	6.01504e+06
618	Wagp010924	355.15	153.13	354.147	C21H22O5	[M+H]+	4-(7-Hydroxy-3,7-dimethylocta-2,5-dienoxy)furo[3,2-g]chromen-7-one	Lignans and Coumarins	Coumarins	-	3	541906	552438	488541	19520.4	9007.52	16777.8	8482.87	7271.13	5380.99	1461.82	3707.5	8108.05	9	9	9
619	pmb0736	493.13	331.08	492.127	C23H24O12	[M+H]+	Tricin-7-O-Glucoside	Flavonoids	Flavones	32769-01-0	3	4.11552e+06	4.64107e+06	5.04572e+06	689717	626694	559994	132540	131993	84314.3	236523	220509	287936	9	11954.6	11095.7
620	Wagp002530	177.06	117.03	176.047	C10H8O3	[M+H]+	2-Methoxy-1-benzofuran-5-carbaldehyde	Others	Others	-	1	591723	865171	721678	516532	508039	493292	1.6867e+06	1.80573e+06	1.80996e+06	1.56251e+06	1.49808e+06	1.53286e+06	493058	544907	569666
621	pmf0175	157.16	157.16	158.167	C10H22O	[M-H]-	2-Decanol	Others	Alcohol compounds	1120-06-5	3	9.05899e+06	9.06059e+06	8.65138e+06	7.93461e+06	7.71342e+06	7.92644e+06	7.62413e+06	7.87329e+06	7.60378e+06	7.44851e+06	7.66757e+06	7.605e+06	7.80026e+06	7.92826e+06	7.94915e+06
622	Zazp002547	205.1	146.06	204.09	C11H12N2O2	[M+H]+	cyclo-(Gly-Phe)	Amino acids and derivatives	Amino acids and derivatives	10125-07-2	1	7.56541e+06	9.26592e+06	9.5014e+06	1.63548e+06	1.6154e+06	1.44029e+06	2.60907e+06	3.35133e+06	3.07894e+06	2.24926e+06	2.18102e+06	2.13913e+06	1.19742e+06	1.1973e+06	1.13159e+06
623	pme1292	167.03	123.05	168.042	C8H8O4	[M-H]-	Homogentisic acid	Phenolic acids	Phenolic acids	451-13-8	3	462430	461857	430368	1.2127e+06	1.48621e+06	1.18775e+06	4.58755e+06	3.79723e+06	3.70027e+06	571112	585653	602599	371244	458017	566749
624	MW0062178	297.28	279.24	298.287	C19H38O2	[M-H]-	Pristanic acid	Terpenoids	Ditepenoids	1189-37-3	3	83866.4	213588	195148	567828	592613	558752	105248	247123	87160.6	266732	251649	257846	358604	321666	311946
625	MWS1709	133.01	71.01	134.022	C4H6O5	[M-H]-	D-Malic acid	Organic acids	Organic acids	636-61-3	1	7.14284e+06	6.93279e+06	6.59993e+06	3.90889e+06	4.07924e+06	4.24749e+06	2.55717e+06	2.74603e+06	2.68136e+06	700193	800385	751222	1.30174e+06	1.28642e+06	1.31843e+06
626	MWSHY0069	301.07	286.05	300.063	C16H12O6	[M+H]+	Hispidulin (5,7,4'-Trihydroxy-6-methoxyflavone)	Flavonoids	Flavones	1447-88-7	3	2.23424e+07	2.1786e+07	2.37451e+07	728231	619669	646861	129443	188242	125536	52936.6	19668.9	32804.3	866.709	38561.8	12662.3
627	Zmjp003463	565.16	433.11	564.148	C26H28O14	[M+H]+	Vitexin-2''-O-xyloside	Flavonoids	Flavones	-	1	2.71276e+06	3.0695e+06	3.58686e+06	80587.2	52234.1	56961.3	2070791	2.23859e+06	2.19398e+06	442169	428713	566702	66325.9	59756.2	56345.7
628	Hmtn001120	315.11	153.06	316.116	C14H20O8	[M-H]-	5-(2-Hydroxyethyl)-2-O-glucosylphenol	Phenolic acids	Phenolic acids	-	3	1.53038e+07	1.25011e+07	1.33275e+07	5.84142e+06	6.05145e+06	1.99076e+07	2.48128e+06	2.79779e+06	2.64889e+06	827259	853894	760370	3.16119e+06	3.35708e+06	3.50668e+06
629	Zmnn011234	354.13	324.09	355.142	C20H21NO5	[M-H]-	Buntanine	Alkaloids	Quinoline alkaloids	119116-85-7	1	1.60405e+06	1.63697e+06	2.19423e+06	34644	18470.9	6285.07	3383.66	2807.91	1867.98	7047.15	2232.02	1275.73	9	9	9
630	mws0282	203.08	116.05	204.09	C11H12N2O2	[M-H]-	L-Tryptophan	Amino acids and derivatives	Amino acids and derivatives	73-22-3	1	4.81352e+07	4.70885e+07	5.04392e+07	9.2048e+06	9.47926e+06	9.32106e+06	2.72399e+07	2.80237e+07	2.62498e+07	2.12583e+07	2.12353e+07	2.15781e+07	9.32471e+06	9.25091e+06	9.71594e+06
631	Lmmp002080	193.13	105.03	192.126	C11H16N2O	[M+H]+	N-(4-Aminobutyl)benzamide	Alkaloids	Alkaloids	5692-23-9	1	1.73683e+06	2.03382e+06	2.14356e+06	2.08485e+06	2.14183e+06	2.1668e+06	77450	838589	855370	193356	180025	203735	76442.4	558170	104614
632	Lmbn004790	209.08	179.03	210.089	C11H14O4	[M-H]-	Methyl 3-(3-hydroxy-4-methoxyphenyl)propanoate	Phenolic acids	Phenolic acids	129150-61-4	3	2.00254e+06	1.80888e+06	2.09217e+06	2.97121e+06	2.00077e+06	2.53208e+06	1.8739e+06	1.92853e+06	1.56243e+06	320404	594352	163848	124472	135479	120710
633	Lmzn002255	741.23	709.27	742.232	C33H42O19	[M-H]-	Naringenin-7-O-Rutinoside-5-O-glucoside	Flavonoids	Flavanones	-	3	223343	493458	173059	24644.7	29924.2	22589.8	820.21	1577.38	4793.04	6714.22	9	1383.59	4155.09	15856.7	16052.1
634	pma1751	286.09	124.04	285.085	C12H15NO7	[M+H]+	N-(beta-D-Glucosyl)nicotinate	Others	Vitamin	-	3	9.86932e+06	9.56219e+06	9.67837e+06	1.18167e+07	1.21483e+07	1.11375e+07	246796	241068	177022	1.9572e+06	2.19462e+06	1.95144e+06	48360.1	29641.2	56755.5
635	MW0153100	534.28	452.28	535.301	C26H41N5O7	[M-H]-	Lys-Phe-Leu-Glu	Amino acids and derivatives	Amino acids and derivatives	-	3	1.99997e+06	550689	1.85604e+06	3.55182e+06	4.39933e+06	4.02489e+06	5.83101e+06	5.61734e+06	5.2101e+06	5.43023e+06	6.18684e+06	5.97182e+06	478385	474409	461816
636	mws1595	163.06	59.01	164.069	C6H12O5	[M-H]-	D-Fucose	Others	Saccharides	3615-37-0	3	46786.9	66770.3	56210.1	120149	132217	140879	98537.9	102517	79296.1	51490.7	42833	48979.2	90133.6	68620.5	73645
637	Lmsn000381	341.11	89.02	342.116	C12H22O11	[M-H]-	D-Maltose	Others	Saccharides	69-79-4	1	269406	239011	260524	634589	779752	803371	1.24211e+06	826224	832993	1.16483e+06	1.27412e+06	1.43907e+06	136770	100235	117175
638	Wagp014257	329.17	205.05	328.168	C20H24O4	[M+H]+	6-geranyloxy-8-methoxycoumarin	Lignans and Coumarins	Coumarins	-	1	4.39287e+07	4.80247e+07	4.68801e+07	1.97289e+06	1.93586e+06	1.97291e+06	876278	928799	831410	112654	94839.5	98942.3	17867	15815.2	15611.5
639	pme3033	104.07	58.07	103.063	C4H9NO2	[M+H]+	N,N-Dimethylglycine	Amino acids and derivatives	Amino acids and derivatives	1118-68-9	2	1.03395e+07	1.07194e+07	1.23907e+07	2.12198e+07	2.19633e+07	2.03521e+07	2.16506e+07	2.58039e+07	2.45792e+07	6.23423e+06	6.81936e+06	6.55567e+06	2.01373e+07	2.06628e+07	2.0008e+07
640	Lhhp120823	193.08	105.07	192.079	C11H12O3	[M+H]+	Eugenyl formate	Others	Others	-	1	774677	710094	3.05905e+06	1.02129e+07	1.04608e+07	8.99428e+06	3.42522e+06	3.44321e+06	3.72881e+06	5.85821e+06	1.07747e+06	1.22896e+06	272652	758464	405570
641	mws0001	133.06	74.02	132.054	C4H8N2O3	[M+H]+	L-Asparagine	Amino acids and derivatives	Amino acids and derivatives	70-47-3	3	1.25433e+07	1.60411e+07	1.64791e+07	3.27935e+06	2.58798e+06	2.99729e+06	1.58247e+06	2.14449e+06	1.51365e+06	1.31818e+07	1.30659e+07	1.24585e+07	3.5839e+06	3.62161e+06	3.63926e+06
642	Qmdp112410	337.27	263.24	336.266	C21H36O3	[M+H]+	Vitetrifolin H	Terpenoids	Ditepenoids	-	1	141697	229558	195978	17081.8	10796.3	13929.9	30887.1	20317	21063.3	63560.5	63119.9	61367.3	181876	206217	218666
643	Walp013004	337.27	263.24	336.266	C21H36O3	[M+H]+	Glycidyl Linoleate	Lipids	Glycerol ester	24305-63-3	1	141697	229558	195978	17081.8	10796.3	13929.9	30887.1	20317	21063.3	63560.5	63119.9	61367.3	181876	206217	218666
644	Zmyn004449	309.21	171.1	310.214	C18H30O4	[M-H]-	9-Hydroxy-12-oxo-10(E),15(Z)-octadecadienoic acid	Lipids	Free fatty acids	-	3	12878.1	14197.9	14565.8	15843.5	13617.4	18267.3	21681.7	21394.2	20450.4	164772	175545	186601	16782.8	17810.5	14401.9
645	pme3009	175.02	98.98	174.016	C6H6O6	[M+H]+	Trans-Citridic acid	Organic acids	Organic acids	4023-65-8	3	729996	643887	655614	2.05115e+06	1.8428e+06	1.94498e+06	1.36575e+06	1.26542e+06	1.21699e+06	702175	800991	845375	677588	694047	680925
646	pma2987	142.1	124.09	141.09	C6H11N3O	[M+H]+	Histidinol	Alkaloids	Alkaloids	501-28-0	3	1.18704e+07	1.1362e+07	8.68109e+06	8.12355e+06	8.71553e+06	1.08694e+07	8.03836e+06	9.66309e+06	8.4641e+06	6.82334e+06	8.60144e+06	6.75973e+06	1.51303e+07	1.11163e+07	8.91138e+06
647	pme3184	332.08	136.06	331.068	C10H14N5O6P	[M+H]+	2'-Deoxyadenosine-5'-monophosphate	Nucleotides and derivatives	Nucleotides and derivatives	653-63-4	3	3.29575e+06	2.59173e+06	2.44815e+06	1.58289e+06	1.6883e+06	1.6815e+06	1.44323e+06	1.38479e+06	1.72612e+06	1.39647e+06	1.56348e+06	1.1669e+06	1.03198e+06	1.27773e+06	1.17781e+06
648	Wagp010646	231.1	163.04	230.094	C14H14O3	[M+H]+	7-Prenyloxycoumarin	Lignans and Coumarins	Coumarins	10387-50-5	1	5.41951e+07	5.54936e+07	5.3796e+07	1.0533e+06	1.09547e+06	1.1038e+06	394671	335951	333782	55132.3	56908.3	66933	105166	106150	91961.2
649	Lmsn002247	299.08	137.02	300.084	C13H16O8	[M-H]-	1-O-Salicyloyl-β-D-glucose	Phenolic acids	Phenolic acids	60517-74-0	2	233581	254229	253233	1.1787e+07	1.19606e+07	9.55751e+06	1.2338e+07	1.24707e+07	1.47018e+07	1.01192e+06	1.14184e+06	1.11582e+06	1.78783e+06	2.02321e+06	2.36884e+06
650	pmn001583	609.15	300.03	610.153	C27H30O16	[M-H]-	Quercetin-3-O-robinobioside	Flavonoids	Flavonols	52525-35-6	3	2.72801e+06	3.13472e+06	2.78684e+06	25275.1	17721.8	14346.2	12403.9	13845.4	13538.1	51156	67854.1	64608.8	9	9	9
651	Wagp004424	424.12	176.07	423.116	C19H21NO10	[M+H]+	Acetoxyindole N-malonyl glucoside	Alkaloids	Plumerane	-	2	1.35299e+06	1.53763e+06	1.53862e+06	35393.6	20806.8	27609.4	30103.4	30457.4	12366	14426.2	7316.94	9490.03	9388.18	5460.25	9
652	Sakp010593	259.1	203.03	258.089	C15H14O4	[M+H]+	8-hydroxydunnione	Quinones	Quinones	-	2	1.63707e+06	1.80762e+06	1.75494e+06	58086.3	69780.8	94943.9	66449.2	38649.9	42654.5	10747	17978.5	16325	12769.3	11306	18466.8
653	MW0156909	493.24	289.06	492.229	C17H32N8O9	[M+H]+	Ser-Ser-Gly-Arg-Ser	Amino acids and derivatives	Amino acids and derivatives	-	3	469010	485019	498487	768553	729540	864116	147975	163294	141843	871598	963107	999052	7036.15	12041	9689.19
654	mws0629	281.11	166.09	280.106	C13H16N2O5	[M+H]+	L-Aspartyl-L-Phenylalanine	Amino acids and derivatives	Amino acids and derivatives	13433-09-5	2	707230	829143	998228	556295	545951	555551	297279	251115	306481	856089	840809	622068	248289	251994	263658
655	Zmyp010736	311.17	161.1	310.157	C20H22O3	[M+H]+	Myricarborin	Terpenoids	Ditepenoids	-	1	845238	715341	805360	4.60966e+06	7.60425e+06	7.69233e+06	1.72244e+07	1.96798e+07	1.90255e+07	2.2822e+06	2.55761e+06	2.85535e+06	135046	163128	163995
656	MWSHY0061	595.16	287.06	594.159	C27H30O15	[M+H]+	Kaempferol-3-O-neohesperidoside	Flavonoids	Flavonols	32602-81-6	3	433829	506242	440956	6.01093e+06	5.77509e+06	8.10075e+06	6.72627e+06	3.82205e+06	5.14479e+06	1.53304e+06	1.96236e+06	2.28517e+06	8.07307e+06	5.11621e+06	7.2443e+06
657	Zapp011291	409.2	297.08	408.194	C25H28O5	[M+H]+	6-geranylnaringenin	Flavonoids	Flavanones	97126-57-3	3	288762	360050	531752	16594.6	22961.7	3813.6	3128.75	2271.83	4482.48	5659.16	715.446	2124.6	5612.85	10900.6	6560.56
658	MW0152907	597.25	283.1	596.23	C22H40N6O9S2	[M+H]+	Lys-Asp-Met-Thr-Cys	Amino acids and derivatives	Amino acids and derivatives	-	3	1.26024e+07	1.31099e+07	9.75795e+06	1.12126e+06	1.36686e+06	1.33676e+06	530842	592144	495212	71549.1	52466.9	62703.7	14059.3	9323.22	16694.4
659	Wagp003033	293.19	177.05	292.179	C16H24N2O3	[M+H]+	N-trans-Feruloyl-1,6-Hexanediamine	Alkaloids	Phenolamine	-	2	5.83378e+06	7.45243e+06	8.5095e+06	2.36825e+06	2.44565e+06	2.25522e+06	1.67788e+06	1.70395e+06	1.71247e+06	836032	888437	957370	276039	316803	314845
660	MW0110212	469.23	177.06	468.215	C20H32N6O5S1	[M+H]+	Tyr-Met-Arg	Amino acids and derivatives	Amino acids and derivatives	-	3	980696	993929	1.1305e+06	1.23667e+06	1.14343e+06	1.04391e+06	4.61175e+06	4.43862e+06	4.25021e+06	6.01912e+06	6.10177e+06	6.01339e+06	177259	235045	168003
661	Hmcp002399	509.13	347.07	508.122	C23H24O13	[M+H]+	Limocitrin-3-O-glucoside	Flavonoids	Flavonols	-	1	3.48974e+07	4.00365e+07	3.51261e+07	1.61756e+06	1.66016e+06	1.55693e+06	312480	392575	201397	425025	548638	391643	2.16007e+06	1.75169e+06	2.4588e+06
662	Lmtn002796	449.11	287.06	450.116	C21H22O11	[M-H]-	Aromadendrin-7-O-glucoside	Flavonoids	Flavanonols	28189-90-4	2	291915	219561	231059	1.13687e+06	963631	699574	2.95624e+06	2.10808e+06	2.52374e+06	1.51672e+06	1.4091e+06	1.63842e+06	7.37344e+06	6.82248e+06	7.22798e+06
663	MW0112794	267.07	113.03	268.079	C9H16O9	[M-H]-	Keto-Deoxy-Nonulonic acid	Organic acids	Organic acids	153666-19-4	3	441287	313336	377781	8.81848e+06	1.17812e+07	1.06204e+07	1.00248e+07	1.05337e+07	7.14902e+06	947521	842082	955570	1.05787e+06	1.00729e+06	1.02001e+06
664	Lmjp003722	375.14	357.13	374.137	C20H22O7	[M+H]+	2'-Hydroxy-3,4,5,4',6'-pentamethoxychalcone	Flavonoids	Chalcones	-	3	49439.4	67069.1	20106.1	28417.9	14728.7	44000.3	247182	215013	246423	308718	299916	309681	753592	726476	726986
665	Hmgp003163	347.08	332.05	346.069	C17H14O8	[M+H]+	3,3',5,7-Tetrahydroxy-4',6-Dimethoxyflavone; (Laciniatin)	Flavonoids	Flavonols	74161-28-7	2	1.05719e+08	1.11638e+08	1.13958e+08	5.11171e+06	3.60121e+06	3.51087e+06	839631	1.03232e+06	904126	500042	245524	166580	91650.1	39774.3	48317
666	pmb0108	375.11	137.1	374.1	C19H18O8	[M+H]+	Feruloyl syringic acid	Phenolic acids	Phenolic acids	-	3	12324.7	10985.1	12960.8	839126	616731	847107	294704	425508	368205	4128.6	16386.9	4747.34	79783.4	97434.3	134015
667	Wabn003563	385.11	179.07	386.121	C17H22O10	[M-H]-	3'-O-Beta-D-Glucopyranosyl plumbagic acid	Phenolic acids	Phenolic acids	-	3	449683	528901	490280	2.79941e+06	2.33345e+06	2.55319e+06	3.87994e+06	4.69513e+06	4.2673e+06	3.92063e+06	3.87994e+06	3.87812e+06	489939	455958	564633
668	pme3311	338.99	96.97	339.996	C6H14O12P2	[M-H]-	D-Fructose-1,6-biphosphate	Others	Saccharides	488-69-7	3	106173	72236.8	103266	158199	145417	141381	582433	534705	644718	1.30522e+06	1.46795e+06	1.16825e+06	148954	151412	169418
669	Zmhn001703	331.07	169.02	332.074	C13H16O10	[M-H]-	5-O-Galloyl-D-hamamelose	Phenolic acids	Phenolic acids	-	3	211413	220581	211827	1.1712e+06	1.15964e+06	995515	1.46054e+06	1.44492e+06	1.34408e+06	200979	271098	266251	4.25081e+06	4.19475e+06	4.82437e+06
670	Zmpn003368	293.21	195.14	294.219	C18H30O3	[M-H]-	13S-Hydroxy-9Z,11E,15Z-octadecatrienoic acid	Lipids	Free fatty acids	87984-82-5	2	491322	443058	338059	91061.1	78211.5	103509	35501.7	33347.7	47875.5	113791	120094	133949	10508	10603.4	13346.8
671	Zmpn002553	339.07	177.02	340.079	C15H16O9	[M-H]-	Cichoriin	Lignans and Coumarins	Coumarins	531-58-8	3	345566	180341	347497	207628	224844	220464	118337	177022	163871	283002	328908	322101	120073	116377	122204
672	Zmyn000230	147.03	57.03	148.037	C5H8O5	[M-H]-	2-Dehydro-3-deoxy-L-arabinonate	Others	Saccharides	-	3	2.2301e+06	2.2213e+06	2.2143e+06	438891	406887	372634	901102	893090	807803	3.08963e+06	3.25908e+06	3.26526e+06	1.8976e+06	2.26754e+06	2.2706e+06
673	Zmyn000247	147.03	57.03	148.037	C5H8O5	[M-H]-	2-Hydroxyglutaric Acid	Organic acids	Organic acids	13095-48-2	2	2.2301e+06	2.2213e+06	2.2143e+06	438891	406887	372634	901102	893090	807803	3.08963e+06	3.25908e+06	3.26526e+06	1.8976e+06	2.26754e+06	2.2706e+06
674	pme2566	217.08	199.07	218.09	C8H14N2O5	[M-H]-	5-L-Glutamyl-L-amino acid	Amino acids and derivatives	Amino acids and derivatives	5875-41-2	3	318942	491339	295413	1.02662e+06	1.2834e+06	1.27602e+06	1.11603e+06	1.04523e+06	973717	219269	209617	158079	22212.3	178236	127422
675	Wmhp000055	169.05	65.04	168.042	C8H8O4	[M+H]+	2,5-Dimethoxybenzoquinone	Quinones	Quinones	3117-03-1	2	51849.6	72553.3	54422.8	1.50436e+06	1.30299e+06	1.60722e+06	3.67177e+06	5.47533e+06	5.88057e+06	645246	573693	535381	446158	665089	455759
676	MW0149978	675.33	261.11	674.335	C26H46N10O11	[M+H]+	Glu-Gln-Lys-Asp-Arg	Amino acids and derivatives	Amino acids and derivatives	-	3	583534	446909	456936	25660.6	38748.3	43869.6	10240.9	7941.68	12903.8	2758.35	936.791	1278.72	17178.3	7593.76	7520.56
677	Lmqp000427	146.08	82.07	145.074	C6H11NO3	[M+H]+	N-Methyl-Trans-4-Hydroxy-L-Proline	Amino acids and derivatives	Amino acids and derivatives	4252-82-8	3	176344	139699	346156	245380	399165	55943.2	161737	116783	210891	201323	243032	125062	271946	591928	87042.9
678	mws0120	258.11	104.11	257.103	C8H20NO6P	[M+H]+	Choline Alfoscerate	Lipids	PC	28319-77-9	3	41419.1	35070.6	82721.3	3.35132e+06	2.90014e+06	2.76759e+06	9.78288e+06	9.43257e+06	1.16901e+07	8.5048e+06	2.51375e+07	8.05822e+06	6.54699e+06	6.08305e+06	5.78151e+06
679	Xmsn002700	465.13	303.05	466.111	C21H22O12	[M-H]-	Taxifolin-3'-O-glucoside	Flavonoids	Flavanonols	31106-05-5	3	125880	113232	90218.2	721670	898661	784655	422653	377894	499435	112291	102264	151324	275699	226007	220019
680	Lmzn001582	387.17	207.1	388.173	C18H28O9	[M-H]-	5'-Glucosyloxyjasmanic acid	Phenolic acids	Phenolic acids	-	2	505136	464994	538983	2.3845e+06	2.43867e+06	2.21927e+06	5.07672e+06	5.2237e+06	5.01867e+06	3.34501e+06	2.7992e+06	3.07435e+06	6.99729e+06	7.9716e+06	7.97354e+06
681	Lmzn003953	531.23	489.21	532.231	C28H36O10	[M-H]-	Nomilinic acid	Others	Lactones	35930-20-2	3	18435.9	22044.8	10154.6	3763.15	5397.3	3386.25	94677.8	44035.1	80828	49847.9	53877.5	91546.4	131969	499507	287111
682	Hmtn001288	181.05	135.04	182.058	C9H10O4	[M-H]-	Methyl 2,4-dihydroxyphenylacetate	Phenolic acids	Phenolic acids	67828-42-6	3	54006	46246.4	66303.5	16543.4	23321	46259.9	26480.4	51541.7	27512.6	31311.9	44097.9	41051.4	21038.2	44344.8	14531.6
683	pmn001423	385.19	223.14	386.194	C19H30O8	[M-H]-	Roseoside	Others	Ketone compounds	54835-70-0	3	8.41565e+06	8.05496e+06	7.74315e+06	4.01199e+07	4.03264e+07	4.02979e+07	7.02095e+07	7.27305e+07	7.57826e+07	5.37028e+07	5.89985e+07	5.41635e+07	8.17632e+06	7.4797e+06	8.26929e+06
684	mws1164	179.06	59.01	180.063	C6H12O6	[M-H]-	D-Fructose	Others	Saccharides	57-48-7	1	1.74688e+07	1.87541e+07	1.74263e+07	2.41901e+07	1.97668e+07	2.35642e+07	2.04609e+07	2.07431e+07	2.25915e+07	1.12691e+07	1.05083e+07	1.09405e+07	1.12591e+07	1.12281e+07	1.22698e+07
685	Lmjp006769	389.12	331.08	388.116	C20H20O8	[M+H]+	Artemetin (5-Hydroxy-3,3',4',6,7-pentamethoxyflavone)	Flavonoids	Flavones	479-90-3	2	1.05706e+06	1.20755e+06	1.01342e+06	31899.7	30420.7	49174.6	12438.9	16328.4	12037.7	4670.21	4868.34	12220.4	2389.19	2252.32	6269.68
686	Zmgp004436	509.13	347.08	508.122	C23H24O13	[M+H]+	Okanin-4'-(6''-O-acetyl)glucoside	Flavonoids	Chalcones	-	1	3.09206e+07	3.51742e+07	3.48899e+07	1.76977e+06	1.13006e+06	1.57435e+06	233560	252391	290941	540798	369293	9	445341	9	472134
687	MW0157815	502.29	277.22	503.296	C22H41N5O8	[M-H]-	Thr-Thr-Gly-Leu-Ile	Amino acids and derivatives	Amino acids and derivatives	-	3	2.55813e+07	1.94e+07	1.91879e+07	1.48743e+06	1.89651e+06	2.12927e+06	1.10309e+07	8.60835e+06	9.3208e+06	6.44996e+06	8.72455e+06	6.79583e+06	162021	146372	269807
688	MW0120912	323.22	241.22	324.23	C19H32O4	[M-H]-	5-(Tetradecyloxy)-2-furoic acid	Organic acids	Organic acids	54857-86-2	3	329237	273605	163663	863979	1.2785e+06	1.42588e+06	1.2256e+06	819746	532750	744965	405898	568482	579982	575941	436630
689	Lmjp101405	261.11	201.09	260.105	C15H16O4	[M+H]+	Murraol	Lignans and Coumarins	Coumarins	109741-38-0	2	1.37815e+06	1.85946e+06	1.94008e+06	873902	733832	525905	151153	674992	604994	94949.4	59859.3	85756.3	205115	158655	197565
690	pmf0541	287.09	155.01	288.1	C16H16O5	[M-H]-	Shikonin	Quinones	Quinones	517-89-5	3	50422.7	49588.3	47692.8	96634.7	141131	108963	117688	117917	114136	121783	119270	141215	103318	87856.2	73564.7
691	Zmcp002666	627.14	303.05	626.148	C27H30O17	[M+H]+	Quercetin-3,7-Di-O-glucoside	Flavonoids	Flavonols	-	3	432368	156732	176359	60885.8	38826.2	28862.6	32387.4	54442.2	9126.79	588588	581350	851857	7.37399e+06	8.62537e+06	8.02658e+06
692	pme3255	179.11	123.04	178.099	C11H14O2	[M+H]+	Methyleugenol	Phenolic acids	Phenolic acids	93-15-2	3	1.83618e+06	1.55232e+06	1.61122e+06	57767.1	76334.4	27093.5	20664.2	35360.9	15654.8	5366.74	9318.47	18826.5	10577.9	6693.48	15516.2
693	Lmtn000940	345.08	139.04	346.09	C14H18O10	[M-H]-	1-O-(3,4-Dihydroxy-5-methoxy-benzoyl)-glucoside	Phenolic acids	Phenolic acids	-	3	24402.4	23020	31322.7	161488	124565	9	197685	235638	199241	61102.7	46451.2	37521.5	1.47205e+06	1.46325e+06	1.54921e+06
694	MW0157013	357.08	195.03	236.083	C8H16N2O4S	[M-H]-	Ser-Met	Amino acids and derivatives	Amino acids and derivatives	3227-09-6	3	746926	729516	743246	1.36877e+07	1.54567e+07	1.63295e+07	1.23284e+06	1.54e+06	1.47954e+06	1.92025e+06	1.30495e+06	1.98255e+06	64492.7	180972	108554
695	pme2253	177.04	59.01	178.048	C6H10O6	[M-H]-	L-Gulono-1,4-Lactone	Others	Saccharides	1128-23-0	3	439758	564401	391887	548379	732706	1.07932e+06	831210	819328	803574	264823	270809	168274	733283	719201	726898
696	Lmdn001925	537.2	375.15	538.205	C26H34O12	[M-H]-	Olivil-4'-O-glucoside	Lignans and Coumarins	Lignans	76880-93-8	3	138624	112999	148411	730441	781457	657433	1.47655e+06	1.60815e+06	1.47572e+06	82475.1	57953.1	67414.5	956455	919562	980469
697	Wagp006385	781.22	331.08	780.211	C35H40O20	[M+H]+	Prudomestin 5-[6''-(3-Methylglutaconyl)Glucoside]Glucoside	Flavonoids	Flavones	-	1	1.85077e+07	1.62596e+07	1.75797e+07	90627.3	197881	299585	27371.1	54120.4	72236.4	3516.93	8927.62	10011.2	5917.85	5733.06	1356.05
698	Lmhp003658	577.15	329.1	576.148	C27H28O14	[M+H]+	Monohydroxy-trimethoxyflavone-O-(6''-malonyl)glucoside	Flavonoids	Flavones	-	3	222707	288267	282872	28740.4	40749.9	27629.8	23996.5	36138	53132.4	47742.2	52949.7	78575.4	50980.3	54536.6	62334.5
699	Zmtn001661	315.11	153.02	316.116	C14H20O8	[M-H]-	Vanilloloside	Phenolic acids	Phenolic acids	74950-96-2	2	6.68658e+07	6.4745e+07	6.91441e+07	2.34422e+07	2.36068e+07	2.01742e+07	9.89006e+06	9.6415e+06	9.3609e+06	1.00943e+06	1.06676e+06	1.06704e+06	4.70955e+06	4.35238e+06	4.92643e+06
700	mws0906	341.12	179.07	342.132	C16H22O8	[M-H]-	Coniferin	Phenolic acids	Phenolic acids	531-29-3	2	1.12228e+07	1.02088e+07	1.1018e+07	9.47453e+06	1.04341e+07	9.52594e+06	5.75983e+07	5.88728e+07	5.83848e+07	6.47413e+07	6.64274e+07	5.65684e+07	1.6859e+07	1.4194e+07	1.44443e+07
701	Wagp011944	491.21	261.11	490.199	C29H30O7	[M+H]+	5-hydroxy-7-(2-((1-(7-methoxy-2-oxo-2H-chromen-6-yl)-3-methylbut-2-en-2-yl)oxy)-3-methylbutyl)-2H-chromen-2-one	Lignans and Coumarins	Coumarins	-	1	435271	497272	470941	28245.2	18440.9	36403.4	2312.02	7303.04	9508.27	9	9	9	1316.89	2386.48	901.125
702	HJN076	563.18	255.07	564.184	C27H32O13	[M-H]-	Pinocembrin-7-O-neohesperidoside	Flavonoids	Flavanones	13241-31-1	1	9	9	9	2.18032e+07	2.18074e+07	2.16275e+07	6.51206e+06	7.00457e+06	6.36272e+06	96092.8	79908.4	108555	87548.3	82102.7	79895.7
703	MW0146005	455.16	275.09	456.16	C17H24N6O9	[M-H]-	Asp-Ala-His-Asp	Amino acids and derivatives	Amino acids and derivatives	-	3	2.22103e+06	2.18457e+06	2.33154e+06	304572	328816	373626	60407.9	58314.5	65907.8	9	9	9	7837.53	10228.7	9964.3
704	Zmpp001726	184.1	124.07	183.089	C9H13NO3	[M+H]+	Epinephrine	Alkaloids	Alkaloids	51-43-4	2	670718	779942	792088	687714	689227	590069	537997	586335	514184	678724	791730	735188	866786	806340	788569
705	mws5042	223.11	120.09	222.1	C11H14N2O3	[M+H]+	L-Glycyl-L-phenylalanine	Amino acids and derivatives	Amino acids and derivatives	721-66-4	3	41284.7	43258.3	53081.8	86716.8	66706.2	89965.9	89613.5	66032.3	84409.6	636034	331987	161766	72073	86648.8	75044.7
706	pmb0325	322.21	177.05	321.205	C17H27N3O3	[M+H]+	Feruloylspermidine	Alkaloids	Phenolamine	-	3	4.97892e+06	6.88219e+06	8.38119e+06	5.64696e+06	5.78102e+06	5.58293e+06	1.4336e+07	1.48196e+07	1.40084e+07	5.07353e+06	5.03007e+06	5.55973e+06	5.00932e+06	4.87126e+06	4.52073e+06
707	Wafn001957	371.06	209.03	372.069	C15H16O11	[M-H]-	2-O-Caffeoylglucaric Acid	Phenolic acids	Phenolic acids	-	2	31990	122991	56360.4	52418.1	19222.6	73446.7	39536.4	42524.5	47285.4	30051.5	14706.3	11199.4	1.24202e+06	1.35518e+06	1.53311e+06
708	Wayn000341	293.1	131.05	294.107	C10H18N2O8	[M-H]-	N-(1-Deoxy-1-fructosyl)Asparagine	Nucleotides and derivatives	Nucleotides and derivatives	-	3	2.48859e+06	2.44648e+06	2.17534e+06	9.76449e+06	1.00511e+07	9.07143e+06	7.66621e+06	7.11344e+06	7.1814e+06	839287	713932	830323	625446	665297	591552
709	mws0437	151.06	59.01	152.069	C5H12O5	[M-H]-	D-Arabitol	Others	Saccharides	488-82-4	3	81181.1	83197.6	81042.2	125273	108328	87629.2	130136	133038	152246	38709.9	39299.7	37871.6	176075	186446	197043
710	Wagp003912	331.18	169.12	330.168	C16H26O7	[M+H]+	Jasminoside A	Others	Others	-	3	49690.8	133765	97013.7	1.70821e+06	818718	600153	622104	945861	628020	247886	502662	321293	217170	332242	392362
711	pmb3068	337.09	163.04	338.1	C16H18O8	[M-H]-	1-O-p-Coumaroylquinic acid	Phenolic acids	Phenolic acids	-	3	513210	447431	492429	448031	459956	388883	360493	332771	344063	51131.5	47687.5	44775.4	122133	138709	140758
712	Lmnp002413	595.17	449.11	594.159	C27H30O15	[M+H]+	Luteolin-6-C-glucoside-7-O-rhamnoside	Flavonoids	Flavones	-	3	5.27421e+06	5.9984e+06	5.994e+06	58268.7	20973.6	20262.1	9	9	9	85135.7	9	82303.5	21814.7	46038.3	12076.4
713	MWSmce042	217.04	202.03	216.042	C12H8O4	[M+H]+	Bergapten	Lignans and Coumarins	Coumarins	484-20-8	3	187248	282458	231169	85772.9	74387.9	91348.7	20595.4	20451.1	16200.4	34967	41116.7	26823.7	46752.2	36613.8	41354.6
714	MWS5164	203.15	70.07	202.143	C8H18N4O2	[M+H]+	N,N'-Dimethylarginine;SDMA	Amino acids and derivatives	Amino acids and derivatives	30344-00-4	3	1.96675e+06	1.85509e+06	2.08875e+06	837531	755982	734005	1.06175e+06	994111	1.10326e+06	1.65796e+06	1.54393e+06	1.62992e+06	1.77664e+06	1.88052e+06	1.7701e+06
715	Lajp012572	243.1	131.05	242.094	C15H14O3	[M+H]+	cis-Dehydroosthol	Lignans and Coumarins	Coumarins	109741-40-4	1	1.018e+07	8.60118e+06	9.23099e+06	844379	824214	690113	259444	275706	222768	229677	39413.8	41932.3	7956.52	8395.15	9513.66
716	Wasn002933	373.11	211.06	374.121	C16H22O10	[M-H]-	1-O-(3,4,5-Trimethoxybenzoyl)-B-D-Glucopyranoside	Phenolic acids	Phenolic acids	-	2	180138	168888	131389	275216	310476	280269	399858	396500	386345	233520	259338	224235	2.9967e+06	3.39126e+06	3.31795e+06
717	pmp000087	269.1	177.05	268.095	C13H16O6	[M+H]+	2-Feruloyl-sn-glycerol	Phenolic acids	Phenolic acids	-	3	38820.1	49092.7	50644.9	56626.8	45532.2	40931.8	63056.6	104664	86605.8	107896	122788	135248	28255.5	15973.4	31603.8
718	Hmhp002580	413.14	136.07	412.137	C19H24O10	[M+H]+	Methylpicraquassioside A	Lignans and Coumarins	Coumarins	-	2	1.733e+06	1.57248e+06	3.82162e+06	2.56927e+06	2.89569e+06	2.03905e+06	1.45211e+06	1.86995e+06	1.53254e+06	668596	711263	515818	1.69975e+06	2.30264e+06	2.37922e+06
719	pme3967	312.13	180.09	311.123	C12H17N5O5	[M+H]+	2-(Dimethylamino)guanosine	Nucleotides and derivatives	Nucleotides and derivatives	2140-67-2	3	73496.5	64301.6	101510	123082	112969	146800	72202.7	52341.2	83371.9	46218.5	41953.9	66444.3	224668	194437	192158
720	Lmcp002302	312.13	180.09	311.123	C12H17N5O5	[M+H]+	N6-(2-Hydroxyethyl)adenosine	Nucleotides and derivatives	Nucleotides and derivatives	4338-48-1	3	73496.5	64301.6	101510	123082	112969	146800	72202.7	52341.2	83371.9	46218.5	41953.9	66444.3	224668	194437	192158
721	Hmcn000192	209.07	59.01	210.074	C7H14O7	[M-H]-	Sedoheptulose	Others	Saccharides	3019-74-7	2	2.59056e+06	5.18298e+06	3.0539e+06	4.18533e+06	4.81453e+06	3.76498e+06	4.73173e+06	4.78384e+06	5.37164e+06	3.28277e+06	3.46955e+06	3.44974e+06	4.03889e+06	5.46408e+06	4.41629e+06
722	pmn001669	237.08	207.03	238.084	C12H14O5	[M-H]-	Methyl sinapate	Phenolic acids	Phenolic acids	20733-94-2	3	18591.3	20199.9	20702.7	34811.9	43171.3	40673.3	54763.7	54930.7	50656.3	21707.3	24959.3	23130.5	41929.5	36410	36043.2
723	MWS201436	248.16	84.08	247.153	C10H21N3O4	[M+H]+	Lys-Thr	Amino acids and derivatives	Amino acids and derivatives	97791-84-9	2	34408.4	30412.9	29763.3	27051.1	24879	37241.3	29598	22729.6	24309.1	45768.7	36231.1	49218.1	36406.3	21063.3	37255.7
724	pmb0197	298.11	166.07	297.107	C11H15N5O5	[M+H]+	N7-Methylguanosine	Nucleotides and derivatives	Nucleotides and derivatives	20244-86-4	3	69012.3	101383	70742.3	85566.7	66385	45668.5	107171	66332.8	87986.5	70709.4	14098.4	36603.3	267094	268819	217991
725	Lmzp003694	473.22	427.21	472.21	C26H32O8	[M+H]+	Obacunoic acid	Terpenoids	Triterpene	751-29-1	2	485598	547846	538702	480694	501686	471858	5.39495e+06	5.22729e+06	5.647e+06	7.238e+06	6.73582e+06	7.27192e+06	1.60577e+07	1.61875e+07	1.62364e+07
726	Wagp012904	551.22	219.07	550.22	C31H34O9	[M+H]+	6-(2-hydroxy-3-((1-(7-methoxy-2-oxo-2H-chromen-6-yl)-3-methylbut-3-en-2-yl)oxy)-3-methylbutyl)-5,7-dimethoxy-2H-chromen-2-one	Lignans and Coumarins	Coumarins	-	1	3.57954e+07	3.35298e+07	3.74301e+07	1.26168e+06	1.12542e+06	1.17552e+06	410384	433357	402553	46497.7	44125.5	38070	12574.6	6801.51	5002.44
727	Wagp003518	338.12	176.07	337.116	C16H19NO7	[M+H]+	Acetoxyindole N-Glucoside	Alkaloids	Plumerane	-	3	193022	225304	234716	301419	292040	314952	114279	156297	158923	131046	114833	125932	38808.5	41737.8	46192.8
728	Zahp013600	282.28	69.07	281.272	C18H35NO	[M+H]+	octadec-2-enamide	Alkaloids	Alkaloids	-	1	6.77583e+06	6.37197e+06	6.42947e+06	1.59203e+06	1.74608e+06	1.66575e+06	571629	636346	592626	291872	272109	382436	373284	300332	334999
729	mad2085	457.08	295.04	458.085	C22H18O11	[M-H]-	Caffeoyl-p-coumaroyltartaric acid	Phenolic acids	Phenolic acids	-	2	3.25795e+06	3.0912e+06	2.87502e+06	337844	380865	343234	124564	127342	149800	21598.9	45196.2	25471	74888.4	57657.9	61024.4
730	Hmtn001302	299.08	137.02	300.084	C13H16O8	[M-H]-	Glucosyloxybenzoic acid	Phenolic acids	Phenolic acids	-	3	193333	181926	230014	1.59683e+06	1.88867e+06	1.42965e+06	9.12422e+06	9.12551e+06	9.20732e+06	3.38429e+06	3.09241e+06	3.46239e+06	218325	323237	294337
731	MW0157868	651.29	498.17	650.273	C29H42N6O9S	[M+H]+	Thr-Val-Met-Trp-Asp	Amino acids and derivatives	Amino acids and derivatives	-	3	5.82091e+06	5.40244e+06	6.0392e+06	351803	405317	413156	172290	183681	175195	426196	352072	452808	5902.43	5764.16	6302.61
732	pme1261	206.14	76.08	205.131	C9H19NO4	[M+H]+	D-Panthenol	Others	Alcohol compounds	81-13-0	3	92997.3	78935	81377.3	564304	535905	456706	499149	522658	471142	143765	153552	164860	105327	78820.5	74016.8
733	Hmcn001415	387.13	225.07	388.137	C17H24O10	[M-H]-	Majoroside	Terpenoids	Monoterpenoids	134140-02-6	3	131098	152651	121535	1.2673e+06	1.25231e+06	975376	1.24768e+06	1.0402e+06	954029	824299	790291	829354	517013	698442	655346
734	pme0014	148.06	84.04	147.053	C5H9NO4	[M+H]+	L-Glutamic acid	Amino acids and derivatives	Amino acids and derivatives	56-86-0	2	2.28681e+07	2.72699e+07	3.08337e+07	1.36982e+07	1.15777e+07	1.14528e+07	9.68586e+06	1.29854e+07	9.79656e+06	7.27156e+07	7.04225e+07	6.43748e+07	2.13453e+07	2.90123e+07	2.83783e+07
735	mws0154	173.05	93.03	174.053	C7H10O5	[M-H]-	Shikimic acid	Organic acids	Organic acids	138-59-0	3	1.7789e+06	1.62321e+06	1.64822e+06	696451	876267	855571	253613	255043	262835	24584.6	50053.8	19104	49662.7	58160.7	50755.7
736	MWSHC2022	359.1	197.05	361.113	C15H20O10	[M-H]-	Glucosyringic acid	Phenolic acids	Phenolic acids	33228-65-8	2	435972	446649	387283	4.28703e+06	4.13292e+06	3.95903e+06	2.51709e+06	2.57373e+06	2.25891e+06	165551	134775	120846	3.74617e+06	4.47057e+06	4.49697e+06
737	Hmgp003130	331.08	316.05	330.074	C17H14O7	[M+H]+	Iristectorigenin A	Flavonoids	Isoflavones	-	1	3.64728e+07	3.80231e+07	3.96135e+07	933960	959556	931003	198803	185696	211838	27240	45535.4	36496	33480.9	15780.7	13038.2
738	MW0152494	558.31	261.11	557.306	C25H43N5O9	[M+H]+	Leu-Ser-Leu-Pro-Glu	Amino acids and derivatives	Amino acids and derivatives	-	3	141405	356122	228919	15302.6	9882.17	5750.13	4733.63	16127.4	12905.2	1965.09	4260.52	1717.65	7407.19	6986.34	7276.77
739	Wasn004620	309.06	187.02	310.069	C14H14O8	[M-H]-	O-Benzoylhomocitric acid	Phenolic acids	Phenolic acids	-	1	108272	115212	125935	155566	138246	151793	56298.2	64240.2	56039.3	132934	138194	144173	22614.1	21968.6	25231.4
740	mws1073	595.17	457.13	594.159	C27H30O15	[M+H]+	Apigenin-6,8-di-C-glucoside (Vicenin-2)	Flavonoids	Flavones	23666-13-9	1	4.49935e+06	3.44098e+06	5.2481e+06	1.40985e+06	1.33517e+06	1.45776e+06	1.54528e+06	2.18536e+06	1.8516e+06	1.65667e+06	1.92327e+06	1.74388e+06	161022	143145	166248
741	Lmlp005236	451.12	289.08	450.116	C21H22O11	[M+H]+	Dihydrokaempferol-3-O-glucoside	Flavonoids	Flavanonols	31049-08-8	2	6.36929e+06	5.14069e+06	5.32407e+06	3.79033e+07	3.65587e+07	3.14462e+07	1.58176e+07	1.51655e+07	1.57878e+07	718613	995208	762031	2.02754e+06	2.05716e+06	1.78243e+06
742	MWSmce056	205.09	146.06	204.09	C11H12N2O2	[M+H]+	DL-Tryptophan	Amino acids and derivatives	Amino acids and derivatives	54-12-6	2	8.32152e+06	9.95478e+06	9.98733e+06	1.6591e+06	1.67178e+06	1.59075e+06	2.76726e+06	3.29399e+06	3.07231e+06	2.34966e+06	2.38006e+06	2.27006e+06	1.23893e+06	1.07601e+06	1.2462e+06
743	pmp000585	519.11	433.11	518.106	C24H22O13	[M+H]+	Apigenin-7-O-(6''-malonyl)glucoside	Flavonoids	Flavones	86546-87-4	3	274438	262208	347223	287704	276612	255316	625472	591515	506272	367108	501954	372410	32190.5	47727.4	39109.5
744	pmb3099	153.03	125	154.04	C4H11O4P	[M-H]-	Diethyl phosphate	Organic acids	Organic acids	598-02-7	2	482179	511457	503327	223994	241682	252990	77695	78787	80067	81087.6	80811.1	83720.5	85164.5	99048.3	98410.8
745	Zmtn001624	188.04	144.05	189.043	C10H7NO3	[M-H]-	N-Acetylisatin	Alkaloids	Plumerane	574-17-4	3	247330	187691	224215	120797	135054	143099	110394	128290	142139	64653.9	78617.6	73591.6	149037	162672	172944
746	MWS3270	166.02	79.96	167.022	C7H5NO4	[M-H]-	Quinolinic Acid	Alkaloids	Pyridine alkaloids	89-00-9	3	343564	312036	295241	1.22804e+06	969520	904584	1.21163e+06	1.33238e+06	1.2653e+06	614377	426707	501900	1.04169e+06	1.00821e+06	1.21698e+06
747	Wagp007298	277.11	205.05	276.1	C15H16O5	[M+H]+	5-De-O-methyltoddanol	Lignans and Coumarins	Coumarins	-	1	7.96525e+07	8.75434e+07	8.91503e+07	2.20767e+06	2.1085e+06	2.2112e+06	569382	580330	504302	37934.7	41414.1	40611.1	17573	21352.7	25230.9
748	pma0134	121.05	93.06	120.042	C4H8O4	[M+H]+	D-Threose	Others	Saccharides	95-43-2	3	9	5.49391e+06	5.57099e+06	965820	953454	778449	643702	699579	680870	151724	116456	111408	72682.5	58245.1	54140.3
749	Wagp012242	273.11	205.05	272.105	C16H16O4	[M+H]+	9-[(3-methylbut-2-en-1-yl)oxy]-2h,3h-furo[3,2-g]chromen-7-one	Lignans and Coumarins	Coumarins	-	1	2.25206e+06	2.52857e+06	2.50466e+06	101814	124789	107488	45728.5	52856.6	44729.7	9	9	9	9	9	9
750	MW0108584	322.2	130.09	323.21	C18H29NO4	[M-H]-	N-3-oxo-tetradec-7(Z)-enoyl-L-Homoserine lactone	Others	Lactones	482598-46-9	3	2.8631e+06	2.8863e+06	2.71552e+06	32407.4	41359.3	38726.2	677200	704953	753238	9014.92	12654.5	13573.4	3201.43	2880.6	4668.61
751	Wagp011338	311.16	189.05	310.157	C20H22O3	[M+H]+	8-Myrcenyl-7-Methoxycoumarin	Lignans and Coumarins	Coumarins	-	1	1.81849e+06	1.99459e+06	1.90293e+06	38894.7	43061.6	40529.3	2176.46	14875	8255.12	2386.86	679.47	2210.38	1169.17	1808.21	3218.38
752	Hmgp004006	331.08	316.05	330.074	C17H14O7	[M+H]+	3,5,3'-Trihydroxy-7,4'-dimethoxyflavone (Ombuin)	Flavonoids	Flavonols	529-40-8	3	729079	752717	771986	42837.2	25765.8	36473.6	48376.3	72572.5	31353.8	46151.4	53706.2	40966	56852.3	65388.7	63163.4
753	Lchp000221	207.06	91.05	206.058	C11H10O4	[M+H]+	(Z)-3-Ethylidene-7-hydroxy-6-methoxyphthalide	Others	Others	-	2	1.37235e+06	762653	1.83351e+06	9.96493e+06	7.12872e+06	6.63191e+06	7.30716e+06	1.01175e+07	9.77284e+06	4.36273e+06	4.75429e+06	2.87388e+06	2.93399e+06	3.08212e+06	2.81315e+06
754	MWSHY0064	625.17	317.07	624.169	C28H32O16	[M+H]+	Isorhamnetin-3-O-neohesperidoside	Flavonoids	Flavonols	55033-90-4	3	2.39068e+06	4.25773e+06	2.20774e+06	482128	502541	490769	339301	481539	364774	8.26832e+06	6.66712e+06	7.7364e+06	1.46425e+06	2.15653e+06	1.58585e+06
755	Zbln013951	377.13	116.93	377.139	C23H22O5	[M-H]-	1-(3'-methoxy-4'-hydroxybenzyl)-2,7-dihydroxy-4-methoxyphenanthrene	Quinones	PhenAnthraquinones	-	2	184833	158235	151781	17635.2	22671.7	14636.3	23666.9	29271.6	19397.2	96733.2	124628	147912	51983.8	55928	56048.5
756	mws1587	132.1	86.1	131.095	C6H13NO2	[M+H]+	L-Norleucine	Amino acids and derivatives	Amino acids and derivatives	327-57-1	1	4.62034e+06	8.97618e+06	8.50664e+06	1.07572e+07	10948219	1.06297e+07	1.41448e+07	1.47701e+07	1.46004e+07	2.80653e+07	2.7322e+07	2.52748e+07	6.8351e+06	6.50289e+06	6.38935e+06
757	MWS1926	132.1	86.1	131.095	C6H13NO2	[M+H]+	DL-Leucine	Amino acids and derivatives	Amino acids and derivatives	328-39-2	3	4.62034e+06	8.97618e+06	8.50664e+06	1.07572e+07	10948219	1.06297e+07	1.41448e+07	1.47701e+07	1.46004e+07	2.80653e+07	2.7322e+07	2.52748e+07	6.8351e+06	6.50289e+06	6.38935e+06
758	Hmln007772	293.18	221.16	294.183	C17H26O4	[M-H]-	Nordihydrocapsiate	Phenolic acids	Phenolic acids	220012-53-3	1	1.08002e+06	1.08107e+06	1.1157e+06	1.1124e+06	1.19872e+06	1.11272e+06	1.29022e+06	1.42818e+06	1.19246e+06	1.43724e+06	1.49017e+06	1.40295e+06	1.45332e+06	1.20396e+06	1.41398e+06
759	pme0368	579.17	271.04	578.164	C27H30O14	[M+H]+	Apigenin-7-O-rutinoside (Isorhoifolin)	Flavonoids	Flavones	552-57-8	1	377203	619671	564986	6.82927e+06	7.10074e+06	6.81685e+06	8.90852e+06	8.68468e+06	1.0043e+07	8.47745e+06	7.84667e+06	8.98972e+06	277169	303663	356003
760	MWS1771	196.1	91.05	195.089	C10H13NO3	[M+H]+	L-Tyrosine methyl ester	Amino acids and derivatives	Amino acids and derivatives	1080-06-4	3	85870.3	109965	110049	35895.6	25272.2	27844.3	8283.9	117049	117935	160259	153928	157766	30632.2	34914	38587.7
761	Wmyn000217	331.1	169.01	332.111	C14H20O9	[M-H]-	2,6-dimethoxy-hydroquinone-4-O-β-D-glucopyranoside	Phenolic acids	Phenolic acids	-	3	1.66381e+06	1.68735e+06	1.59689e+06	1.15339e+06	1.01101e+06	1.05904e+06	1.50401e+06	1.6404e+06	1.58619e+06	398777	453415	406550	4.19875e+06	4.01486e+06	4.90669e+06
762	pmb0571	565.16	271.6	564.148	C26H28O14	[M+H]+	Apigenin-7-O-(2''-glucosyl)arabinoside	Flavonoids	Flavones	-	3	7729.63	28667.2	17575.5	120448	82715.6	115337	160812	148441	180022	133264	104485	116720	7681.06	30455.9	13738.2
763	pme2074	322.2	130.05	323.21	C18H29NO4	[M-H]-	Jasmonoyl-L-Isoleucine	Amino acids and derivatives	Amino acids and derivatives	120330-93-0	3	1.45444e+06	1.44466e+06	1.51579e+06	21195.8	23958.3	19070	394844	340815	346199	3491.9	1828.41	7821.11	4806.48	4001.69	7701.19
764	pme1373	306.05	110.04	307.057	C9H14N3O7P	[M-H]-	2'-Deoxycytidine-5'-monophosphate	Nucleotides and derivatives	Nucleotides and derivatives	1032-65-1	3	41571.3	24866.9	25391.6	60534.2	60789.5	48072.9	145641	141409	57237.3	132473	141707	170349	40231.5	39668.9	32908.6
765	MW0139483	609.14	489.11	610.153	C27H30O16	[M-H]-	Quercetin 3-(2-glucosylrhamnoside)	Flavonoids	Flavones	143016-74-4	3	6.34073e+06	6.21764e+06	6.89989e+06	142676	142959	110156	99717.1	94332.5	87222.6	349931	356880	341537	80385.5	808054	683998
766	Wtmp005173	579.17	271.06	578.164	C27H30O14	[M+H]+	5,7-dihydroxy-2-(4-hydroxyphenyl)-6-[(2S,4R,5S)-3,4,5-trihydroxy-6-[[(2R,3S,5R)-3,4,5-trihydroxy-6-methyloxan-2-yl]oxymethyl]oxan-2-yl]chromen-4-one	Flavonoids	Isoflavones	-	1	551109	543187	463265	6.45552e+06	6.25262e+06	7.43637e+06	6.02155e+06	5.9499e+06	6.90667e+06	9.02862e+06	7.20244e+06	6.64404e+06	289102	317361	247948
767	Lmfn000604	331.07	169.01	332.074	C13H16O10	[M-H]-	6-O-Galloyl-β-D-glucose	Phenolic acids	Phenolic acids	13186-19-1	3	142899	232716	230718	1.01064e+06	1.22642e+06	1.15659e+06	994665	1.08517e+06	1.22233e+06	135912	234550	300284	5.00593e+06	5.2862e+06	4.69059e+06
768	Lmsn001014	331.07	169.01	332.074	C13H16O10	[M-H]-	1-O-Galloyl-β-D-glucose	Phenolic acids	Phenolic acids	58511-73-2	3	142899	232716	230718	1.01064e+06	1.22642e+06	1.15659e+06	994665	1.08517e+06	1.22233e+06	135912	234550	300284	5.00593e+06	5.2862e+06	4.69059e+06
769	Wagp011189	261.11	189.06	260.105	C15H16O4	[M+H]+	Apigravin	Lignans and Coumarins	Coumarins	-	1	9.2171e+06	9.85129e+06	10694577	235992	200680	281869	75602.1	67206.4	72009.8	27930.3	15626.7	12262.8	2262.68	1727.92	6186.46
770	pme0066	116.05	74.02	117.054	C3H7N3O2	[M-H]-	Guanidinoacetate	Alkaloids	Alkaloids	352-97-6	3	21181.8	32593.9	128689	127103	144388	128712	134930	153590	150397	25040.9	21390.8	26168.2	232036	200915	201511
771	pme3227	579.17	433.11	578.164	C27H30O14	[M+H]+	Vitexin-2''-O-rhamnoside	Flavonoids	Flavones	64820-99-1	3	1.52614e+07	1.70663e+07	1.69566e+07	561128	586236	486514	3.31462e+06	3.83816e+06	3.95129e+06	1.12803e+06	1.19571e+06	1.37891e+06	338513	292943	314114
772	Zmhn001793	341.09	179.03	342.095	C15H18O9	[M-H]-	6-O-Caffeoyl-D-glucose	Phenolic acids	Phenolic acids	-	2	6.48692e+06	6.57634e+06	6.47184e+06	4.39811e+06	5.74594e+06	5.39552e+06	5.14572e+07	4.69918e+07	4.58381e+07	4.67462e+07	4.24247e+07	4.78823e+07	1.31433e+07	1.27126e+07	1.1945e+07
773	MW0119586	253.14	171.14	254.152	C14H22O4	[M-H]-	(2S,3R)-4-methylidene-2-octyl-5-oxooxolane-3-carboxylic acid	Organic acids	Organic acids	-	3	1.44462e+06	1.19155e+06	1.27981e+06	854809	1.62332e+06	1.52055e+06	1.3228e+06	1.26726e+06	1.30023e+06	1.24127e+06	1.20783e+06	1.21138e+06	1.39445e+06	1.30647e+06	1.38793e+06
774	MW0153666	324.12	294.08	323.115	C11H21N3O6S1	[M+H]+	Met-Ser-Ser	Amino acids and derivatives	Amino acids and derivatives	-	3	686689	733194	965304	58712.9	91287.4	1146.52	1607.99	1577.63	505.863	9	9	9	1863.19	5400.98	1497.92
775	MW0157758	523.19	245.08	524.212	C23H32N4O10	[M-H]-	Thr-Phe-Glu-Glu	Amino acids and derivatives	Amino acids and derivatives	-	3	8.39642e+06	8.78458e+06	6.66153e+06	226310	212466	217752	64925.7	83186.2	76292.4	18481	10860.8	18718.9	2945.07	3606.7	1915.03
776	MW0145573	589.33	571.31	588.323	C24H44N8O9	[M+H]+	Arg-Val-Ser-Leu-Asp	Amino acids and derivatives	Amino acids and derivatives	-	3	6.27676e+06	6.99909e+06	6.63857e+06	9.38437e+06	8.76012e+06	9.24444e+06	1.1997e+07	1.20192e+07	1.19628e+07	4.842e+06	5.59557e+06	5.31963e+06	2.06472e+06	2.07215e+06	2.13258e+06
777	Walp012785	337.27	263.24	336.266	C21H36O3	[M+H]+	(Oxiran-2-yl)methyl octadeca-9,12-dienoate	Lipids	Glycerol ester	856386-19-1	1	54614.6	157207	125775	18201.8	2392.4	12771.1	20584.4	26726.6	9423.65	88061.2	67420.2	55065	181570	225544	221262
778	pmp001281	522.36	184.07	521.348	C26H52NO7P	[M+H]+	LysoPC 18:1	Lipids	LPC	-	2	8.56191e+07	6.60422e+07	6.62308e+07	2.80421e+07	2.72519e+07	2.98201e+07	2.00953e+07	1.94224e+07	1.86937e+07	6.0697e+07	6.23634e+07	6.54064e+07	5.83605e+06	5.67985e+06	6.06288e+06
779	pmb0608	549.12	301.07	548.117	C25H24O14	[M+H]+	Chrysoeriol-7-O-(6''-malonyl)glucoside	Flavonoids	Flavones	-	3	1.93605e+06	2.05922e+06	2.37899e+06	169555	227156	167290	30175.6	25650.5	59726.1	88929	53735.5	100225	149861	255961	162706
780	MW0158606	593.22	549.3	534.207	C23H30N6O9	[M+CH3COO]-	Tyr-Ser-His-Glu	Amino acids and derivatives	Amino acids and derivatives	-	3	837882	886217	946403	564405	456160	528342	196055	154068	219758	78469.4	109811	94981.2	40341.4	29187	41715.1
781	Hmmn002588	741.21	621.16	742.196	C32H38O20	[M-H]-	Eriodictyol-7-O-(2''-O-rhamnosyl)xyloside-4'-O-glucuronide	Flavonoids	Flavanones	-	2	102896	93531.1	91507.9	6.49095e+06	4.61154e+06	4.8807e+06	2.69386e+06	2.42015e+06	2.30502e+06	366765	351810	375856	164839	157339	166462
782	pmp001161	389.12	328.1	388.116	C20H20O8	[M+H]+	5-Hydroxyauranetin	Flavonoids	Flavonols	50439-46-8	1	268752	229202	215178	7878.09	7702.83	5988.54	9	1209.05	1925.84	579.794	1029.09	4900.49	9	9	9
783	Lmgp002593	123.04	77.04	122.037	C7H6O2	[M+H]+	3-hydroxybenzaldehyde	Phenolic acids	Phenolic acids	100-83-4	3	4.20736e+06	6.11346e+06	5.49845e+06	5.29338e+06	5.18374e+06	4.83062e+06	1.83099e+06	2.57906e+06	2.32051e+06	1.25819e+06	1.05919e+06	914130	1.30802e+06	1.10064e+06	1.55314e+06
784	Lmsn000954	207.09	59.01	208.095	C8H16O6	[M-H]-	Dambonitol	Others	Saccharides	523-94-4	1	169620	130377	184318	115983	49375.8	165637	281290	189045	238205	1.14915e+06	1.27898e+06	1.38327e+06	37197.2	70914.1	34934.5
785	pmb2987	487.12	163	488.132	C24H24O11	[M-H]-	Acacetin-7-O-(6''-O-acetyl)glucoside	Flavonoids	Flavones	-	3	9	9	9	1.30653e+06	1.32161e+06	1.2654e+06	1.02648e+06	1.08179e+06	959410	554315	494937	527744	51960.5	34249.6	53348.8
786	Lmmn003323	271.23	225.22	272.235	C16H32O3	[M-H]-	2-Hydroxyhexadecanoic acid	Organic acids	Organic acids	764-67-0	1	1.82367e+06	3.08322e+06	2.36917e+06	3.29871e+06	3.11528e+06	3.65387e+06	1.60227e+06	2.04892e+06	1.97634e+06	1.95228e+06	2.51947e+06	1.40614e+06	2.11461e+06	1.50692e+06	1.60396e+06
787	ML10198895	88.04	88.04	89.0477	C3H7NO2	[M-H]-	N-Methylglycine	Amino acids and derivatives	Amino acids and derivatives	107-97-1	3	22333.3	22613.8	16576.3	88755	99381.5	66203.7	253757	205602	215237	145885	143408	164987	10172.3	20208.9	25903.8
788	Smln110906	315.19	315.19	316.204	C20H28O3	[M-H]-	margoclin	Terpenoids	Ditepenoids	-	2	983734	913568	890044	738726	951988	866996	757922	796554	751975	763003	776163	820732	838434	832552	808087
789	pmb3023	449.11	287.06	450.116	C21H22O11	[M-H]-	Eriodictyol-8-C-glucoside	Flavonoids	Flavanones	1023271-51-3	3	230877	242152	260086	504849	530804	539326	2.26706e+06	2.05607e+06	2.06721e+06	1.13817e+06	1.11192e+06	924374	4.80408e+06	6.18546e+06	6.05623e+06
790	pmb2804	311.22	171.14	312.23	C18H32O4	[M-H]-	13S-Hydroperoxy-9Z,11E-octadecadienoic acid	Lipids	Free fatty acids	33964-75-9	3	24914.7	22418.9	20319.2	25559.3	27056.3	27986.7	56964.7	57208.7	59860.9	279553	263311	310348	23591.9	13728.1	16158.9
791	pme1936	114.07	86.07	113.059	C4H7N3O	[M+H]+	Creatinine	Organic acids	Organic acids	60-27-5	3	180782	133236	133161	131840	174998	174949	173685	187532	172285	153960	165843	679190	163066	181273	169715
792	MW0155266	535.29	275.09	536.296	C25H40N6O7	[M-H]-	Phe-Lys-Asp-Lys	Amino acids and derivatives	Amino acids and derivatives	-	3	1.69904e+07	1.5843e+07	1.52994e+07	252972	278499	297695	108077	107827	90967.8	11494	10534.7	8872.47	2079.97	1918.99	2619.44
793	Lasp004260	665.17	271.06	664.164	C30H32O17	[M+H]+	Genistein rhamnosyl malonyl glucoside	Flavonoids	Isoflavones	-	1	963050	1.09374e+06	1.15315e+06	866282	797789	764329	1.85384e+06	1.5219e+06	1.89146e+06	2.12186e+06	2.02603e+06	2.05622e+06	203867	179330	229995
794	pme0152	129.07	84.04	128.059	C5H8N2O2	[M+H]+	5,6-Dihydro-5-methyluracil	Nucleotides and derivatives	Nucleotides and derivatives	696-04-8	2	50601.7	1.70985e+06	1.60748e+06	645198	668171	379551	19902.8	353230	350164	665845	733334	501998	218683	235144	241185
795	Lmzp003012	331.12	313.11	330.11	C18H18O6	[M+H]+	3-Hydroxy-4',5,7-Trimethoxyflavanone	Flavonoids	Flavanonols	76792-94-4	1	2.01529e+06	1.88772e+06	2.24853e+06	352483	311814	375754	198173	163316	181654	109418	83774.5	103703	51829.4	20592.1	29176.5
796	Zmjp000624	168.06	150.05	167.058	C8H9NO3	[M+H]+	Pyridoxal	Others	Vitamin	66-72-8	3	65827.9	172271	162854	291945	49509.1	245346	128673	57413.5	114462	143776	139253	162584	366506	365715	374616
797	Hmln000873	331.07	169.01	332.074	C13H16O10	[M-H]-	2-O-Galloyl-D-glucose	Phenolic acids	Phenolic acids	-	3	1.48276e+06	1.73505e+06	1.34155e+06	1.07925e+06	877084	809461	793868	684605	955700	394083	353128	484768	4.68671e+06	4.569e+06	4.82697e+06
798	Wasn000528	337.08	277.06	338.085	C12H18O11	[M-H]-	2-O-α-D-Glucopyranosyl-L-ascorbic acid	Others	Vitamin	129499-78-1	1	3.25852e+06	3.1893e+06	2.73979e+06	3.82633e+06	4.17065e+06	4.41993e+06	2.56381e+06	2.41768e+06	2.33656e+06	840017	699203	623970	783939	905196	1.14487e+06
799	MW0157005	389.14	327.14	388.127	C19H20N2O7	[M+H]+	Ser-HoPhe-OH	Amino acids and derivatives	Amino acids and derivatives	-	3	7.28596e+06	9.47934e+06	8.45067e+06	1.03762e+06	997675	965898	1.12896e+06	967620	1.01481e+06	1.19472e+07	1.1646e+07	1.07651e+07	4.5739e+06	3.88369e+06	4.61608e+06
800	Lmzn001875	741.23	579.18	742.232	C33H42O19	[M-H]-	Naringenin-7-O-Rutinoside-4'-O-glucoside	Flavonoids	Flavanones	-	1	1.80898e+06	1.97205e+06	1.7639e+06	9.60676e+06	9.8113e+06	9.83094e+06	1.0237e+07	1.0049e+07	9.81271e+06	1.81749e+06	1.87492e+06	2.14746e+06	2.40851e+06	2.4469e+06	2.25109e+06
801	Wbmp004309	325.09	163.04	324.1	C19H16O5	[M+H]+	Vitexdoin C	Lignans and Coumarins	Lignans	-	2	243138	239864	295515	188885	145963	173888	321081	264099	668873	2.36007e+06	1.93754e+06	2.23633e+06	57691.5	93872.8	83029.5
802	Hmgp002327	188.07	118.06	187.063	C11H9O2N	[M+H]+	3-amino-2-naphthoic acid	Alkaloids	Alkaloids	-	2	3.79876e+06	4.99143e+06	4.99768e+06	795204	810644	776379	1.29755e+06	1.73712e+06	1.60754e+06	1.30127e+06	1.16686e+06	1.1397e+06	592329	593809	576786
803	mws0567	146.09	87.04	145.085	C5H11N3O2	[M+H]+	4-Guanidinobutyric acid	Organic acids	Organic acids	463-00-3	2	947374	949686	1.0161e+06	2.1321e+06	2.03631e+06	1.92498e+06	2.41773e+06	2.35067e+06	2.48524e+06	605567	645640	549915	2.53345e+06	2.75821e+06	2.59195e+06
804	pme1194	228.1	112.05	227.091	C9H13N3O4	[M+H]+	2'-Deoxycytidine	Nucleotides and derivatives	Nucleotides and derivatives	951-77-9	3	838160	1.11515e+06	1.16347e+06	1.10599e+06	978445	969375	400654	423949	335972	184570	202732	164824	144262	221602	286967
805	Zmtn001464	204.03	160.04	205.037	C10H7NO4	[M-H]-	4,8-Dihydroxyquinoline-2-carboxylic acid	Organic acids	Organic acids	59-00-7	3	394134	377672	400221	64740.8	45734.4	35435	38606.6	69039.5	69356.3	44222.6	76008.2	49830	130471	139929	136598
806	Lmgn000160	131.05	70.03	132.054	C4H8N2O3	[M-H]-	3-Ureidopropionic Acid	Organic acids	Organic acids	462-88-4	1	2.58967e+06	2.76587e+06	2.79399e+06	5.76938e+06	6.08777e+06	5.58707e+06	2.54642e+06	2.38046e+06	2.74421e+06	6.17443e+06	5.77136e+06	6.19595e+06	1.43754e+06	1.33712e+06	1.40324e+06
807	mws2212	179.03	135.05	180.042	C9H8O4	[M-H]-	Caffeic acid	Phenolic acids	Phenolic acids	331-39-5	3	9	9	9	9	9	9	784887	713425	790320	3.74616e+06	4.21844e+06	4.70492e+06	628525	641540	240028
808	MWS04559g	182.08	136.08	181.074	C9H11NO3	[M+H]+	3-Hydroxy-L-phenylalanine	Amino acids and derivatives	Amino acids and derivatives	587-33-7	1	9	3.00749e+06	2.8932e+06	1.59916e+06	1.52486e+06	1.42478e+06	1.20891e+06	1.31826e+06	1.16846e+06	4.73824e+06	5.01697e+06	4.27806e+06	1.15176e+06	1.04522e+06	1.12439e+06
809	Lmsp004301	451.12	289.07	450.116	C21H22O11	[M+H]+	3',5,5',7-Tetrahydroxyflavanone-7-O-glucoside	Flavonoids	Flavanones	-	2	5.7065e+06	5.30943e+06	5.80541e+06	3.38485e+07	3.25654e+07	3.25173e+07	1.49221e+07	1.69096e+07	1.57487e+07	938695	975486	810522	1.8446e+06	1.7855e+06	1.6493e+06
810	Hmtn005204	645.31	645.31	646.314	C38H46O9	[M-H]-	Semiaquilegin A	Terpenoids	Ditepenoids	-	1	5.36306e+06	5.20458e+06	5.38666e+06	57161	50187	54896.1	21218	29849.1	40130.3	55641.6	36823.8	56668.1	5127.21	5416.54	9174.01
811	MW0151402	563.33	283.09	562.323	C26H42N8O6	[M+H]+	Ile-Gln-Phe-Arg	Amino acids and derivatives	Amino acids and derivatives	-	3	59382.7	68508.8	68406.2	9983.89	1678.46	2623.01	9	9	9	9	9	9	9	9	9
812	Lmln010063	205.16	189.13	206.167	C14H22O	[M-H]-	2,6-Di-tert-butylphenol	Phenolic acids	Phenolic acids	128-39-2	1	932640	744974	775030	711431	782010	958344	829619	864596	1.22469e+06	904959	838402	1.07613e+06	1.10388e+06	963236	1.07419e+06
813	Lmbn013410	205.16	189.13	206.167	C14H22O	[M-H]-	2,4-Di-Tert-Butylphenol	Phenolic acids	Phenolic acids	96-76-4	3	932640	744974	775030	711431	782010	958344	829619	864596	1.22469e+06	904959	838402	1.07613e+06	1.10388e+06	963236	1.07419e+06
814	MWSslk102	155.01	119.04	154.005	C5H3ClN4	[M+H]+	6-Chloropurine	Nucleotides and derivatives	Nucleotides and derivatives	87-42-3	3	921854	1.01278e+06	1.23433e+06	2.22495e+06	2.02474e+06	1.9951e+06	1.11319e+06	1.15862e+06	1.15076e+06	1.17998e+06	1.1237e+06	1.0401e+06	1.75811e+06	1.7779e+06	1.75448e+06
815	Lmmn003398	489.11	285.04	490.111	C23H22O12	[M-H]-	Kaempferol-3-O-(6''-O-acetyl)glucoside	Flavonoids	Flavonols	-	3	2.28442e+06	2.70421e+06	2.78625e+06	168305	165430	123109	867118	816412	685260	611845	792037	474598	3.66264e+06	3.62086e+06	4.13506e+06
816	pma0724	435.13	285.08	434.121	C21H22O10	[M+H]+	Naringenin-6-C-Glucoside	Flavonoids	Flavanones	3682-03-9	3	624322	994197	985872	1.32959e+06	1.10965e+06	983341	1.16473e+06	1.05613e+06	1.13736e+06	257140	263568	358710	95527.9	107878	68313.7
817	Wagp010844	332.19	163.04	331.178	C19H25NO4	[M+H]+	4-((6-amino-7-hydroxy-3,7-dimethyloct-2-en-1-yl)oxy)-2H-chromen-2-one	Lignans and Coumarins	Coumarins	-	1	1.57e+06	1.72987e+06	2.70767e+06	94329.4	94249.3	106637	54648.3	46045	56362.1	4765.16	5817.75	5071.24	1766.19	2250.21	9
818	MW0146173	488.24	306.08	489.243	C20H35N5O9	[M-H]-	Asp-Leu-Lys-Asp	Amino acids and derivatives	Amino acids and derivatives	-	3	786677	709904	762261	28072.3	23783.9	35019.9	1359.69	6045	3378.83	9	9	9	14378.2	24543.9	10374.7
819	mws0260	175.12	116.07	174.112	C6H14N4O2	[M+H]+	L-Arginine	Amino acids and derivatives	Amino acids and derivatives	74-79-3	1	7.82634e+06	9.36843e+06	3.21349e+06	2.55578e+07	2.33159e+07	2.31088e+07	1.03543e+07	9.71068e+06	9.84422e+06	3.37881e+07	3.2735e+07	3.2373e+07	1.00794e+07	1.03741e+07	1.0263e+07
820	MW0150960	380.17	218.12	379.16	C15H21N7O5	[M+H]+	His-His-Ser	Amino acids and derivatives	Amino acids and derivatives	-	3	2.4298e+07	2.85393e+07	2.87275e+07	1.58401e+06	1.38527e+06	1.37368e+06	661278	794827	648975	122986	88557	115912	37921.7	26886.7	20310.6
821	Lmmn002164	131.035	87.0452	132.042	C5H8O4	[M-H]-	Monomethyl succinate	Organic acids	Organic acids	3878-55-5	3	711864	814500	778999	359861	328171	350659	347383	371274	342400	692913	814570	790839	221465	240864	238853
822	Wagp005635	585.22	261.11	584.211	C27H36O14	[M+H]+	Auraptenol diglucoside	Lignans and Coumarins	Coumarins	-	1	1.02537e+06	1.36602e+06	1.15812e+06	906798	950744	646578	880967	1.34884e+06	1.5553e+06	684879	996819	623714	204447	160930	180003
823	Zmcp102206	381.2	299.2	382.214	C24H30O4	[M-H]-	(Z)-3,8-Dihydro 6,6·;7,3'a-diligustilide	Others	Others	-	2	2.55993e+06	2.48469e+06	2.49778e+06	1.91166e+06	2.13933e+06	2.29339e+06	2.23955e+06	2.0967e+06	2.40031e+06	2.08996e+06	2.21785e+06	2.26995e+06	2.31341e+06	2.44165e+06	2.40256e+06
824	MW0109899	486.16	426.14	305.138	C15H19N3O4	[M+CH3COO]-	Thr-Trp	Amino acids and derivatives	Amino acids and derivatives	-	3	103485	141429	109433	112313	112426	114846	246223	236128	241635	120705	109013	100197	340978	346632	342145
825	mws0396	281.25	281.25	282.256	C18H34O2	[M-H]-	Elaidic Acid	Lipids	Free fatty acids	112-79-8	3	6.08869e+07	6.98299e+07	6.04961e+07	3.35607e+07	2.88749e+07	3.1438e+07	1.85508e+07	1.99468e+07	1.87401e+07	5.05471e+07	4.81569e+07	4.64391e+07	9.63832e+07	9.80522e+07	9.70181e+07
826	zjhp011707	272.09	257.07	271.084	C15H13NO4	[M+H]+	clausine G	Alkaloids	Alkaloids	-	1	7.33701e+07	8.16053e+07	7.14238e+07	294407	136611	121218	32852.4	36420.2	27472.7	37903.1	6748.69	10886.4	3469.08	5981.22	12243.5
827	Zmdp001647	247.13	184.1	246.122	C10H18N2O5	[M+H]+	γ-Glutamyl-L-valine	Amino acids and derivatives	Amino acids and derivatives	-	2	135068	170295	171125	62405.7	51419.7	46434.3	3142.13	67330.2	64177.6	124111	133168	132635	99896.1	99694.9	80617.9
828	MW0153211	535.32	340.2	536.332	C26H44N6O6	[M-H]-	Lys-Val-Tyr-Lys	Amino acids and derivatives	Amino acids and derivatives	-	3	5.20327e+06	6.81321e+06	7.95955e+06	1.28569e+07	6.65045e+06	1.50889e+07	2.14856e+06	1.98124e+06	2.14357e+06	5.01815e+06	6.27969e+06	3.17189e+06	68863.9	86101.4	107116
829	Cmqp003383	206.08	146.06	205.074	C11H11NO3	[M+H]+	Gentianamine	Alkaloids	Pyridine alkaloids	22952-54-1	2	264994	294378	385305	170478	244092	246816	355241	187587	185132	62822.5	77263.5	96623.3	574818	607436	617197
830	Lmyn012331	281.25	281.25	282.256	C18H34O2	[M-H]-	Petroselinic acid	Lipids	Free fatty acids	593-39-5	3	1.49813e+07	1.77103e+07	1.64743e+07	9.36187e+06	7.59233e+06	7.95674e+06	4.97721e+06	5.48298e+06	5.09245e+06	1.31852e+07	1.22312e+07	1.38569e+07	2.47849e+07	2.27982e+07	2.47665e+07
831	Wmhn000023	663.27	603.3	664.273	C33H44O14	[M-H]-	Clerodendrin I	Terpenoids	Ditepenoids	-	2	309388	358010	341433	4.30297e+06	4.49536e+06	3.98274e+06	2.1167e+06	1.98517e+06	2.17168e+06	176758	188681	233305	166670	182449	185025
832	pme0021	166.09	120.08	165.079	C9H11NO2	[M+H]+	L-Phenylalanine	Amino acids and derivatives	Amino acids and derivatives	63-91-2	1	4.46346e+06	6.02559e+06	5.68913e+06	2.12178e+06	1.95395e+06	1.97957e+06	9	3.01484e+06	3.44311e+06	5.47861e+06	6.0584e+06	5.41948e+06	1.04582e+06	1.10456e+06	1.10968e+06
833	MW0158716	493.17	220.04	494.169	C26H26N2O8	[M-H]-	TyrMe-TyrMe-OH	Amino acids and derivatives	Amino acids and derivatives	-	3	269804	300845	274368	9	9	9	17765.7	12361.7	13785.2	1.28859e+06	1.23578e+06	1.31382e+06	26871.7	26507.7	41605.3
834	pmb2922	565.05	323.03	566.055	C15H24N2O17P2	[M-H]-	Uridine 5'-diphospho-D-glucose	Nucleotides and derivatives	Nucleotides and derivatives	133-89-1	1	4.33673e+06	4.62576e+06	4.3457e+06	1.10597e+07	8.60335e+06	9.82536e+06	1.6154e+07	1.44466e+07	1.59398e+07	1.67023e+07	1.64931e+07	1.61027e+07	1.04279e+07	9.64569e+06	8.6498e+06
835	mws0250	182.08	136.08	181.074	C9H11NO3	[M+H]+	L-Tyrosine	Amino acids and derivatives	Amino acids and derivatives	60-18-4	1	9	2.98608e+06	3.01471e+06	1.38673e+06	1.212e+06	1.39347e+06	1.07927e+06	1.22657e+06	1.08071e+06	4.51016e+06	4.27724e+06	4.10252e+06	898506	990521	930230
836	Zmpn000199	209.03	85.03	210.038	C6H10O8	[M-H]-	D-Galactaric acid	Others	Saccharides	526-99-8	1	1.0952e+07	1.04874e+07	1.05132e+07	1.27588e+07	1.22052e+07	1.04604e+07	7.0827e+06	1.28562e+07	1.02656e+07	8.13406e+06	7.39714e+06	8.47389e+06	1.05937e+07	1.41628e+07	1.31783e+07
837	MW0159264	281.08	59.01	174.1	C7H14N2O3	[M-H]-	Val-gly	Amino acids and derivatives	Amino acids and derivatives	-	3	141602	127395	139623	428383	579244	495269	278847	286911	249424	189883	123530	137225	97380.9	76412.1	98531.3
838	pme2559	174.04	88.04	175.048	C6H9NO5	[M-H]-	N-Acetyl-L-Aspartic Acid	Amino acids and derivatives	Amino acids and derivatives	997-55-7	3	194481	191241	166693	151627	164236	137855	137409	137583	134111	109384	97728.3	136372	347718	291212	320454
839	mws0913	447.09	285.04	448.101	C21H20O11	[M-H]-	Kaempferol-3-O-galactoside (Trifolin)	Flavonoids	Flavonols	23627-87-4	3	54516.9	86638.2	24754.8	75984.1	77139.3	86166.8	303140	298381	300169	599673	458522	634021	747797	628429	766763
840	MW0147323	665.21	323.1	666.222	C24H42O21	[M-H]-	Cellotetraose	Others	Saccharides	38819-01-1	3	115080	151650	9629.4	166286	199710	176714	142497	265881	185314	166941	132628	136125	1.81455e+06	1.98121e+06	2.02758e+06
841	Lmtn002997	493.1	331.05	494.106	C22H22O13	[M-H]-	Mearnsetin-3-O-glucoside	Flavonoids	Flavones	-	3	1.45891e+06	1.32129e+06	1.53972e+06	82767.6	55256.4	57202.1	5075.35	12048.2	23128	73377.4	65301.7	63526	9	9	9
842	MW0155374	515.23	161.06	514.222	C29H30N4O5	[M+H]+	Phe-Trp-Tyr	Amino acids and derivatives	Amino acids and derivatives	-	3	3.82266e+06	4.24409e+06	4.56813e+06	1.89035e+07	1.85233e+07	1.79677e+07	1.04461e+08	3.07832e+07	1.00083e+08	3.03499e+07	2.60232e+07	3.20458e+07	1.31428e+07	1.72753e+07	2.02124e+07
843	pmn001459	547.17	205.05	548.174	C23H32O15	[M-H]-	Sibiricose A6	Phenolic acids	Phenolic acids	241125-75-7	1	2.01707e+06	1.83862e+06	1.93938e+06	8.28276e+06	9.03093e+06	7.94605e+06	7.52962e+06	6.82893e+06	7.09789e+06	1.78666e+07	1.77824e+07	1.60557e+07	547397	461558	450638
844	Yajn003045	443.19	59.01	444.2	C21H32O10	[M-H]-	Ebuloside	Terpenoids	Monoterpenoids	-	2	282586	254953	221515	1.29602e+06	1.2172e+06	1.2819e+06	1.81822e+06	1.70926e+06	1.91755e+06	647148	672670	686499	593865	623427	601261
845	Wmhn001575	337.06	175.02	338.1	C16H18O8	[M-H]-	1,4,8-Trihydroxynaphthalene-1-O-glucoside	Quinones	Quinones	-	2	1.5047e+06	1.4546e+06	1.32525e+06	58937	83571.4	95289.7	346715	380340	352023	457921	470107	493250	96241.8	14211.3	123246
846	Lmhp008801	476.28	335.26	475.27	C23H42NO7P	[M+H]+	LysoPE 18:3	Lipids	LPE	-	1	1.84753e+07	1.99641e+07	1.35244e+07	1.1167e+06	1.20179e+06	1.03109e+06	5.88329e+06	9.1524e+06	3.44545e+06	5.31918e+06	5.64578e+06	3.35748e+06	140646	81234.7	228061
847	Lmjp101203	259.1	131.04	258.089	C15H14O4	[M+H]+	phebalosin	Lignans and Coumarins	Coumarins	6545-99-9	2	682217	786100	852667	8055.16	16991.4	31408.3	5427.98	13374	4191.29	12286.6	7121.85	4018.96	4689.54	1911.27	1659.74
848	Lmsn003628	547.17	223.06	548.174	C23H32O15	[M-H]-	6'-O-Sinapoylsucrose	Phenolic acids	Phenolic acids	-	2	2.68923e+06	2.74726e+06	2.63004e+06	9.67818e+06	1.03585e+07	8.83254e+06	1.07545e+07	9.2971e+06	1.04873e+07	2.33834e+07	2.19539e+07	2.2367e+07	514085	560819	561867
849	MWSHY0135	625.18	317.08	624.169	C28H32O16	[M+H]+	Isorhamnetin-3-O-rutinoside (Narcissin)	Flavonoids	Flavonols	604-80-8	3	3.53639e+06	4.90968e+06	4.95783e+06	395655	637894	388608	441363	368362	389975	5.49291e+06	6.08656e+06	7.27197e+06	1.60732e+06	1.7683e+06	2.03819e+06
850	MW0151447	510.23	452.28	511.239	C21H33N7O8	[M-H]-	Ile-His-Asn-Glu	Amino acids and derivatives	Amino acids and derivatives	-	3	77860.6	70006	49915.7	180669	207057	179374	263133	268716	282662	242502	303644	366962	16319.7	16602.5	20982.9
851	Lmjp005016	331.08	298.05	330.074	C17H14O7	[M+H]+	Cirsiliol (3',4',5-Trihydroxy-6,7-Dimethoxyflavone)	Flavonoids	Flavanones	34334-69-5	3	376179	394884	430610	4449.37	8803.38	16952	2953.63	623.472	5238.09	1942.46	5997.94	1727.4	9173.71	10797.4	7615.48
852	MW0144518	525.18	381.14	466.17	C20H26N4O9	[M+CH3COO]-	Ala-Asp-Phe-Asp	Amino acids and derivatives	Amino acids and derivatives	-	3	1.69876e+06	2.32518e+06	1.68579e+06	20427	15442.3	21311.7	390047	481036	336531	1.08638e+07	9.5733e+06	1.39902e+07	40596.7	67727	88845.9
853	pmc0066	333.06	137.05	332.052	C10H13N4O7P	[M+H]+	2'-Deoxyinosine-5'-monophosphate	Nucleotides and derivatives	Nucleotides and derivatives	3393-18-8	3	2.40821e+06	2.33331e+06	2.53365e+06	6.96258e+06	6.19512e+06	5.62878e+06	7.37022e+06	6.91523e+06	7.53313e+06	7.41307e+06	6.98499e+06	6.84761e+06	8.27092e+06	7.81862e+06	8.1736e+06
854	pme3514	301.04	151	302.043	C15H10O7	[M-H]-	Morin	Flavonoids	Flavonols	480-16-0	3	268186	278963	286609	32380.5	25382.4	25059.3	3965.32	8626.3	1393.45	22050	23966.2	20422	5839.94	1747.12	4371.2
855	Lmzn003560	489.22	471.2	490.22	C26H34O9	[M-H]-	Sudachinoid A	Terpenoids	Ditepenoids	-	3	13832.9	16290.7	15282.9	4119.87	3897.91	5129.81	25463.9	32698	37563.3	20068.7	21500	13285.8	104885	98152.1	100759
856	pmf0096	88.99	70.98	89.9953	C2H2O4	[M-H]-	Oxalic acid	Organic acids	Organic acids	144-62-7	3	262565	279372	246658	226241	246132	265368	190757	217944	153980	31992.4	48829.5	37329.8	74249.2	74681.4	66992.2
857	MW0013542	237.06	87.01	178.048	C6H10O6	[M+CH3COO]-	2-Keto-3-deoxygluconate	Organic acids	Organic acids	17510-99-5	3	2.91646e+06	2.04999e+06	6.79575e+06	1.85912e+07	1.94588e+07	1.80271e+07	1.39715e+07	1.54844e+07	1.18785e+07	1.28035e+06	1.2931e+06	1.3078e+06	6.34144e+06	5.84192e+06	6.46434e+06
858	HJN088	431.12	125.03	432.127	C18H24O12	[M-H]-	Licoagroside B	Others	Ketone compounds	-	1	354354	384747	423458	857093	1.03239e+06	753837	1.71641e+06	1.85188e+06	2.51975e+06	245659	276302	335245	219605	181801	190745
859	mws0248	243.06	110.02	244.07	C9H12N2O6	[M-H]-	Uridine	Nucleotides and derivatives	Nucleotides and derivatives	58-96-8	1	190627	219408	216386	515367	539505	527941	878287	820804	839369	927429	974971	1.04508e+06	317426	329035	329166
860	MW0129795	315.12	283.09	292.131	C16H20O5	[M+Na]+	11,12-Dimethoxydihydrokawain	Others	Ketone compounds	38146-60-0	3	3.19126e+06	3.34472e+06	3.68216e+06	156814	163190	168441	52339.1	70081.2	64064.1	13763.6	12569.1	17535	20169.6	10014.6	33179.9
861	Wagp006837	247.1	175.04	246.089	C14H14O4	[M+H]+	(R)-Columbianetin	Lignans and Coumarins	Coumarins	52842-47-4	1	7.99721e+07	8.86016e+07	99947301	5.70396e+06	5.54719e+06	5.37937e+06	818295	943515	868734	216697	249418	230090	20514.4	30169.5	30477.8
862	Waln011009	578.34	279.23	579.354	C28H54NO9P	[M-H]-	2-(2,3-dihydroxypropoxy)-3-(((2-(dimethylamino)ethoxy)(hydroxy)phosphoryl)oxy)propyl (11Z,14Z)-octadeca-11,14-dienoate	Lipids	LPE	-	1	5.5455e+06	1.24943e+06	2.60954e+06	572417	300116	416702	1.63688e+06	993665	1.25235e+06	806025	1.68834e+06	1.66463e+06	216741	151619	302851
863	MWSslk155	197.05	137.03	198.053	C9H10O5	[M-H]-	4-Hydroxy-3-methoxymandelate	Phenolic acids	Phenolic acids	55-10-7	3	18475	29148.6	63739.6	346243	323113	317746	302862	288877	342976	134185	125282	101994	324314	373066	309914
864	Wagp015713	559.27	163.04	558.262	C34H38O7	[M+H]+	6-(2-((7-((3,7-dimethylocta-2,6-dien-1-yl)oxy)-2-oxochroman-4-yl)oxy)-3-methylbut-3-en-1-yl)-7-methoxy-2H-chromen-2-one	Lignans and Coumarins	Coumarins	-	1	1.06537e+07	9.22525e+06	8.55635e+06	243988	203403	259104	65956.6	108297	87848.9	20507.7	10616.4	12626.1	9	9	9
865	pmf0138	179.06	59.01	180.063	C6H12O6	[M-H]-	D-Mannose	Others	Saccharides	3458-28-4	3	2.58225e+07	1.98873e+07	1.80921e+07	2.27422e+07	1.98159e+07	2.1641e+07	1.537e+07	1.27912e+07	1.62282e+07	9.42165e+06	9.49219e+06	1.4898e+07	9.13314e+06	9.58732e+06	1.10287e+07
866	Zmgn000216	125	78.96	126.008	C2H7O4P	[M-H]-	2-Hydroxyethylphosphonic acid	Organic acids	Organic acids	22987-21-9	3	120588	122465	123868	327147	302147	204399	295125	259192	340625	245397	254786	140205	216123	156827	136461
867	Wagp013436	355.15	219.15	354.147	C21H22O5	[M+H]+	4-O-Geranyl-4,9-dihydroxyfuro[3,2-g]chromen-7-one	Lignans and Coumarins	Coumarins	-	1	1.65684e+07	1.62103e+07	1.48541e+07	329761	317217	259369	189918	212500	312939	4.90636e+06	5.25233e+06	5.0265e+06	38378.8	34768.9	34007
868	Lmhp008763	452.28	311.26	451.27	C21H42NO7P	[M+H]+	LysoPE 16:1(2n isomer)	Lipids	LPE	-	1	497471	554384	598208	1.47722e+06	1.61767e+06	1.49998e+06	2.19751e+06	2.34145e+06	1.98904e+06	1.87779e+06	2.16901e+06	2.61439e+06	40807.9	31276.9	20377.4
869	pme2433	106.09	88.08	105.079	C4H11NO2	[M+H]+	Diethanolamine	Alkaloids	Alkaloids	111-42-2	3	54259.4	82337.4	78070.5	62177.3	99571.6	102689	151557	154705	93446.5	210731	193848	147406	69530.2	87229.7	65613.2
870	pme0137	187.07	125.07	188.08	C7H12N2O4	[M-H]-	N-Acetyl-L-Glutamine	Amino acids and derivatives	Amino acids and derivatives	2490-97-3	3	2.07142e+06	2.28067e+06	2.18008e+06	2.61038e+06	1.72455e+06	1.76502e+06	2.5828e+06	2.3963e+06	2.47335e+06	967648	967790	1.01461e+06	1.70815e+06	1.76646e+06	1.65353e+06
871	MW0105600	157.09	59.02	158.094	C8H14O3	[M-H]-	Alpha-Ketooctanoic acid	Organic acids	Organic acids	328-51-8	3	40309.1	37193.1	93161	366324	282340	280794	199345	175385	193223	339200	294810	370267	158590	156909	153702
872	Lmmn002260	551.21	389.17	552.221	C27H36O12	[M-H]-	5'-Methoxyisolariciresinol-9'-O-glucoside	Lignans and Coumarins	Lignans	-	3	107745	90861.1	62738	5.09012e+06	5.41905e+06	5.57027e+06	6.562e+06	7.41721e+06	6.28122e+06	63313.1	70571.9	69729.8	6.07861e+06	7.72915e+06	5.75655e+06
873	Wayn000597	515.12	111.01	516.133	C18H28O17	[M-H]-	Citric acid-1-O-diglucoside	Organic acids	Organic acids	-	2	681715	691122	663148	378102	441592	519422	2.22299e+06	2.2888e+06	2.41776e+06	5.27438e+07	5.5012e+07	5.22571e+07	549490	577681	740479
874	MW0128411	227.07	183.09	228.079	C14H12O3	[M-H]-	(Z)-Resveratrol	Others	Alcohol compounds	61434-67-1	3	9.81775e+06	9.0823e+06	1.16101e+07	304953	506102	370180	107952	108727	78876.5	54831.6	42338.5	56715.8	52195.9	82327.4	39340.1
875	Lmtn003096	523.22	361.14	524.226	C26H36O11	[M-H]-	Secoisolariciresinol 4-O-glucoside	Lignans and Coumarins	Lignans	-	2	283319	122634	154446	8.01043e+06	1.39814e+07	6.2059e+06	6.15196e+06	1.45359e+07	8.53621e+06	237957	176018	327599	8.31882e+06	1.88675e+07	7.73247e+06
876	Lmqn008288	299.26	299.26	300.266	C18H36O3	[M-H]-	3-Hydroxyoctadecanoic Acid	Lipids	Free fatty acids	45261-96-9	2	4.13147e+06	4.16574e+06	4.28169e+06	3.73763e+06	4.0811e+06	4.00832e+06	4.1515e+06	4.02187e+06	3.92434e+06	4.03943e+06	2.86416e+06	4.02769e+06	4.32543e+06	3.3697e+06	4.30383e+06
877	MW0146251	461.2	167.03	462.207	C17H30N6O9	[M-H]-	Asp-Ser-Asn-Lys	Amino acids and derivatives	Amino acids and derivatives	-	3	229668	881196	303132	3.24233e+06	2.98799e+06	2.84273e+06	3.72796e+06	3.7788e+06	3.73119e+06	1.98953e+06	2.07445e+06	2.26146e+06	853430	995908	1.04801e+06
878	Hmyp002656	222.08	130.06	221.069	C11H11NO4	[M+H]+	Methyl dioxindole-3-acetate	Alkaloids	Plumerane	57061-18-4	3	107694	107369	133906	87120	64407	45413.2	40553.8	43629.2	27708.2	2366.39	6549.92	7985.03	80784.1	50160.6	62056.4
879	MW0156753	542.25	395.2	541.25	C22H35N7O9	[M+H]+	Ser-Gly-Glu-Leu-His	Amino acids and derivatives	Amino acids and derivatives	-	3	9.82425e+06	1.1167e+07	1.06822e+07	1.2174e+06	1.17593e+06	1.19195e+06	1.19417e+06	1.22985e+06	1.12667e+06	5.78786e+07	4.85109e+07	5.11811e+07	596916	445234	483629
880	MW0014550	373.2	291.2	314.188	C20H26O3	[M+CH3COO]-	4-Oxoisotretinoin	Organic acids	Organic acids	71748-58-8	3	2.74523e+06	2.55718e+06	2.46838e+06	511679	546947	589013	967849	1.21159e+06	1.22024e+06	298904	366732	342108	51522.4	56854.8	66644.1
881	pme3705	193.04	72.99	194.043	C6H10O7	[M-H]-	D-Glucoronic acid	Others	Saccharides	6556-12-3	3	1.40948e+06	1.58037e+06	1.37807e+06	3.82088e+06	3.88701e+06	4.393e+06	4.07648e+06	4.30216e+06	3.64011e+06	2.19187e+06	2.31543e+06	2.2324e+06	2.44235e+06	1.94637e+06	2.80858e+06
882	pmp000980	549.2	387.14	548.189	C27H32O12	[M+H]+	Maohuoside A	Flavonoids	Flavonols	128988-55-6	3	118953	98452.3	113571	906132	921447	837731	1.36313e+06	1.04113e+06	984346	85874.9	97640.7	139363	849707	559820	456863
883	Cmzn005251	433.11	271.06	434.121	C21H22O10	[M-H]-	6-O-Caffeoylarbutin	Phenolic acids	Phenolic acids	136172-60-6	3	327203	612252	374469	566298	1.90449e+06	1.85483e+06	3.08217e+06	793591	2.71232e+06	1.39483e+06	1.46068e+06	1.41598e+06	693167	694162	886804
884	MW0149739	575.3	515.29	516.291	C22H40N6O8	[M+CH3COO]-	Gln-Leu-Glu-Lys	Amino acids and derivatives	Amino acids and derivatives	-	3	577476	607296	557864	475609	526361	336291	228588	324201	324127	610893	489048	566877	6371.39	4116.97	2036.72
885	Smhp004476	565.15	433.11	564.148	C26H28O14	[M+H]+	Isovitexin-2''-O-xyloside	Flavonoids	Flavones	-	1	2.66295e+06	3.08621e+06	2.62965e+06	86762.5	78405.6	58661.2	2.04485e+06	3.34158e+06	1.99436e+06	482679	441746	665155	50056.6	57330.7	67714.1
886	pmf0472	565.16	271.06	564.148	C26H28O14	[M+H]+	Apigenin-7-O-(2''-apiosyl)glucoside (Apiin)	Flavonoids	Flavones	26544-34-3	3	70729	92624.2	180966	851774	685867	543344	517341	855607	678197	717896	730013	768233	41578.5	48029.3	27068.3
887	Zmyn000155	173.11	131.08	174.1	C7H14N2O3	[M-H]-	N-α-Acetyl-L-ornithine	Amino acids and derivatives	Amino acids and derivatives	6205-08-9	3	932465	884821	949629	5.06446e+06	5.14921e+06	4.5461e+06	1.72231e+06	1.33792e+06	1.79637e+06	6.98317e+06	6.97419e+06	6.50478e+06	1.24006e+06	1.48971e+06	1.4299e+06
888	pmb2657	289.12	131.08	290.123	C10H18N4O6	[M-H]-	Argininosuccinic acid	Organic acids	Organic acids	2387-71-5	3	132145	134210	146305	209898	260988	329589	175778	318232	146278	247972	346351	292626	125455	89132	123993
889	HJN003	385.11	223.06	386.121	C17H22O10	[M-H]-	1-O-Sinapoyl-β-D-glucose	Phenolic acids	Phenolic acids	-	3	2.11218e+06	2.46731e+06	2.13946e+06	14014892	1.11401e+07	1.24553e+07	1.90497e+07	1.75768e+07	2.03278e+07	1.72537e+07	1.87454e+07	1.72976e+07	2332832	2.35127e+06	2.49947e+06
890	Zmyn000108	209.03	85.03	210.038	C6H10O8	[M-H]-	D-Saccharic acid	Others	Saccharides	87-73-0	1	1.75716e+07	1.68669e+07	1.7684e+07	2.13262e+07	2.03404e+07	3.23137e+07	1.79452e+07	1.77717e+07	2.10461e+07	1.37154e+07	1.43341e+07	1.50039e+07	2.17873e+07	2.34536e+07	2.45536e+07
891	pmp001246	472.22	251.09	472.218	C22H34NO10+	[M]+	Sinapine-4-O-Glucoside	Alkaloids	Phenolamine	-	3	23807.2	11841.5	17254.2	10453.3	28585.7	23389.7	264878	323386	328031	5941.51	6488.34	12766.7	125812	131931	137337
892	pme0490	124.04	78.03	123.032	C6H5NO2	[M+H]+	Nicotinic acid (Vitamin B3)	Others	Vitamin	59-67-6	3	49881.7	372222	354426	180569	209873	251633	172177	182981	188851	762691	704831	693574	482573	482606	459977
893	pmb0503	439.22	147.04	438.211	C20H30N4O7	[M+H]+	N-(4'-O-glycosyl)-p-coumaroyl agmatine	Alkaloids	Phenolamine	-	3	181670	181530	108663	19516.4	16425.6	10628	6215.01	25150.8	8570.43	13545.4	38923.3	8472.53	1.01515e+06	1.10963e+06	981945
894	pme3011	104.07	69.03	103.063	C4H9NO2	[M+H]+	γ-Aminobutyric acid	Organic acids	Organic acids	56-12-2	3	841871	933840	1.36366e+06	3.63627e+06	3.50981e+06	3.52238e+06	1.37857e+07	1.39849e+07	1.37084e+07	9.21578e+06	9.76006e+06	8.9151e+06	840579	886683	855294
895	Smsp002643	579.17	271.06	579.171	C27H31O14+	[M]+	Pelargonidin-3-O-rutinoside	Flavonoids	Anthocyanidins	-	3	531952	502604	640957	575244	540090	537886	544352	569868	560938	301017	359808	279765	1.20502e+06	1.36223e+06	1.11972e+06
896	pmn001694	329.23	229.15	330.241	C18H34O5	[M-H]-	9,10,13-Trihydroxy-11-Octadecenoic Acid	Lipids	Free fatty acids	29907-57-1	2	29878	18818.1	27830.9	76495.2	75151.2	83748.2	90406.6	104185	93685	166558	170062	188068	260611	179313	153644
897	pmb2640	199.17	199.17	200.178	C12H24O2	[M-H]-	Dodecanoic acid (Lauric acid)	Lipids	Free fatty acids	143-07-7	3	224799	276852	262109	294429	312004	321557	282104	280973	292132	257661	247142	252407	228661	264482	259383
898	mws0232	377.15	243.09	376.138	C17H20N4O6	[M+H]+	Riboflavin (Vitamin B2)	Others	Vitamin	83-88-5	3	458550	537549	588088	226684	293318	246275	235104	213729	237741	399744	319142	319490	221598	192881	206138
899	MW0158567	586.28	144.1	585.28	C29H39N5O8	[M+H]+	Tyr-Phe-Glu-Lys	Amino acids and derivatives	Amino acids and derivatives	-	3	1.34255e+06	1.38681e+06	1.63596e+06	4593.77	3773.44	5366.26	1660.42	4233.28	9	12698.5	10101.9	13749.3	703.776	3611.68	9
900	pmf0595	331.08	270.05	330.074	C17H14O7	[M+H]+	Aurantio-obtusin	Quinones	Anthraquinone	67979-25-3	2	1.94479e+06	1.9837e+06	2.02775e+06	67408.1	78066.4	73486.5	36963.2	36630.5	22792.2	24192.7	5435.49	9299.07	27288.8	32849.9	21514.3
901	pme3193	116.04	74.02	117.043	C4H7NO3	[M-H]-	N-Acetyl-L-glycine	Amino acids and derivatives	Amino acids and derivatives	543-24-8	3	149540	161270	154747	74380.7	78324.7	65123.6	147517	143711	93571	7278.75	31061.3	11400.9	159059	145365	155617
902	mws1038	277.12	146.08	278.13	C11H22N2O4S	[M-H]-	Pantetheine	Alkaloids	Alkaloids	496-65-1	3	31510.2	44111.9	39285.6	88020.2	99891.6	71981.6	79281.1	97656.5	90171.1	211921	224087	171305	29073.6	35376	32443.1
903	mws1478	163.12	130.07	162.116	C10H14N2	[M+H]+	Nicotine	Alkaloids	Pyridine alkaloids	54-11-5	1	9378.06	1.24942e+06	1.29795e+06	7.85688e+06	7.15829e+06	7.0544e+06	1.8691e+06	3.35773e+06	2.38724e+06	381893	376559	241000	4.60034e+06	4.93889e+06	4.82799e+06
904	pme0075	188.06	128.04	189.064	C7H11NO5	[M-H]-	N-Acetyl-L-glutamic acid	Amino acids and derivatives	Amino acids and derivatives	1188-37-0	3	189727	246496	177902	157539	154566	140742	206704	201049	160919	244294	326458	296147	851650	854664	800909
905	pmb2791	309.21	209.05	310.214	C18H30O4	[M-H]-	9-Hydroperoxy-10E,12,15Z-octadecatrienoic acid	Lipids	Free fatty acids	111004-08-1	3	112574	113947	131297	119154	131339	143129	158018	154320	159957	167038	172937	168560	142047	153522	147457
906	MW0149953	493.17	313.1	492.17	C18H28N4O12	[M+H]+	Glu-Asp-Thr-Glu	Amino acids and derivatives	Amino acids and derivatives	-	3	1.81624e+07	1.94499e+07	1.91358e+07	2.08861e+06	2.0819e+06	2.08254e+06	403032	496176	815414	65892.5	63755.5	64297.7	30349.7	51236.4	43986.3
907	mws0267	105.02	105.02	106.027	C3H6O4	[M-H]-	DL-Glyceric Acid	Organic acids	Organic acids	473-81-4	3	319458	304942	284364	586084	518948	544125	330755	248678	282600	315250	193963	291997	398510	471081	285995
908	Wagp005966	667.19	361.09	666.18	C30H34O17	[M+H]+	Sudachitin 5-[6''-(3-Hydroxy-3-Methylglutaryl)Glucoside]	Flavonoids	Flavones	-	1	2.94808e+07	3.03736e+07	3.66833e+07	726519	765875	798245	183143	200999	171065	45750.7	32040.7	93620.1	53660.7	34176.7	67619.3
909	pmb0550	449.11	287.06	449.108	C21H21O11+	[M]+	Cyanidin-3-O-glucoside (Kuromanin)	Flavonoids	Anthocyanidins	47705-70-4	3	373862	373525	389441	414153	326415	395636	956605	1.00267e+06	1.05734e+06	1.76159e+06	1.25377e+06	1.70522e+06	1.91825e+07	2.11984e+07	3.39108e+07
910	MWStz070	182.08	91.05	181.074	C9H11NO3	[M+H]+	N-(2-Hydroxy-4-methoxyphenyl)acetamide	Alkaloids	Phenolamine	58469-06-0	1	9	5.62343e+06	5.77932e+06	2.77919e+06	2.67245e+06	2.47869e+06	2.0619e+06	2.32631e+06	2.15231e+06	8.7608e+06	8.53934e+06	8.24701e+06	2.02849e+06	1.94661e+06	1.9908e+06
911	Zmln000899	343.11	181.05	344.111	C15H20O9	[M-H]-	Syringaldehyde-4-O-glucoside	Phenolic acids	Phenolic acids	-	2	1.96082e+07	1.99758e+07	2.04782e+07	7.36405e+06	7.38686e+06	6.93353e+06	5.07727e+06	4.8199e+06	5.1072e+06	1.08647e+07	1.06607e+07	1.11593e+07	491316	475065	382074
912	Zmhn001883	329.09	209.04	330.095	C14H18O9	[M-H]-	Vanillic acid-4-O-glucoside	Phenolic acids	Phenolic acids	32142-31-7	2	64922.7	56784.8	54703.3	3.23255e+06	3.1133e+06	2.85888e+06	9.06021e+06	9.99661e+06	1.02298e+07	3.24135e+06	3.40925e+06	3.47987e+06	600417	1.05297e+06	719165
913	Wagp005964	637.18	331.08	636.169	C29H32O16	[M+H]+	Desmethoxysudachitin 5-[6''-(3-Hydroxy-3-Methylglutaryl)Glucoside]	Flavonoids	Flavones	-	1	4.23234e+07	4.19467e+07	4.51642e+07	779524	675748	663941	155765	154720	151156	78137.3	97173.3	84519.1	17158	41428.3	27757.2
914	mws4163	665.21	485.15	666.222	C24H42O21	[M-H]-	Nystose	Others	Saccharides	13133-07-8	3	42932.7	29369.1	55459.3	79508.7	87052.2	71831.8	97993.1	90280.2	81572.6	52989.8	46509.8	64430.2	1.89683e+07	2.23011e+07	2.05019e+07
915	MW0151584	507.22	447.21	448.217	C18H32N4O9	[M+CH3COO]-	Ile-Ser-Thr-Glu	Amino acids and derivatives	Amino acids and derivatives	-	3	172828	165423	184911	39783.8	61025.1	55031.4	462640	445299	457877	57910.6	55791.7	75296.4	1.32001e+06	1.28501e+06	1.30827e+06
916	Hmhn003518	355.1	175.04	356.111	C16H20O9	[M-H]-	4-O-β-D-glucopyranosylferulic acid	Phenolic acids	Phenolic acids	-	2	1.71439e+06	1.66284e+06	1.62745e+06	1.2301e+07	1.28154e+07	1.18018e+07	5.73334e+07	6.42931e+07	5.82499e+07	5.51524e+06	5.67079e+06	5.56792e+06	2.31624e+07	2.2807e+07	2.31153e+07
917	Lmsn003318	355.1	175.04	356.111	C16H20O9	[M-H]-	1-O-Feruloyl-β-D-glucose	Phenolic acids	Phenolic acids	7196-71-6	3	1.71439e+06	1.66284e+06	1.62745e+06	1.2301e+07	1.28154e+07	1.18018e+07	5.73334e+07	6.42931e+07	5.82499e+07	5.51524e+06	5.67079e+06	5.56792e+06	2.31624e+07	2.2807e+07	2.31153e+07
918	Lmzn001961	437.11	311.08	438.116	C20H22O11	[M-H]-	Loquatoside	Flavonoids	Flavanones	74046-15-4	1	12741.5	12714.9	2632.38	3.03629e+06	2.83084e+06	2.89513e+06	1.82798e+06	2.3888e+06	1.9943e+06	107467	104490	123978	110666	104647	71916.2
919	pmf0174	157.16	157.16	158.167	C10H22O	[M-H]-	1-Decanol	Others	Alcohol compounds	112-30-1	3	6.30019e+06	7.54215e+06	6.16484e+06	6.40823e+06	6.72954e+06	6.63293e+06	4.75525e+06	6.51842e+06	6.41989e+06	6.31116e+06	6.528e+06	6.56822e+06	6.68961e+06	6.69632e+06	6.9166e+06
920	Jmwn002620	341.09	161.02	342.095	C15H18O9	[M-H]-	Vanillic Acid-4-O-Glucuronide	Phenolic acids	Phenolic acids	-	2	1.41428e+06	1.48088e+06	1.42956e+06	4.88237e+06	4.74834e+06	6.00123e+06	1.92619e+07	1.74487e+07	1.98089e+07	3.18534e+07	3.58758e+07	3.5152e+07	827216	766037	832775
921	Zasp102439	118.06	91.05	117.058	C8H7N	[M+H]+	m-Aminophenylacetylene	Alkaloids	Alkaloids	54060-30-9	2	1.27613e+07	1.34652e+07	1.43976e+07	3.18e+06	3.30475e+06	3.22652e+06	4.56022e+06	5.35694e+06	4.77263e+06	4.24675e+06	4.23479e+06	4.05332e+06	3.09764e+06	3.10393e+06	3.17186e+06
922	mws1629	345.12	183.07	346.126	C15H22O9	[M-H]-	Aucubin	Terpenoids	Sesquiterpenoids	479-98-1	3	93687	84504.7	85353.3	444598	495989	433228	202162	227368	246021	39605.8	39323.9	42525	333328	338144	323937
923	Wagp010836	255.1	199.04	254.094	C16H14O3	[M+H]+	Clausindine	Lignans and Coumarins	Coumarins	50886-70-9	1	1.43589e+06	1.16675e+06	2.38031e+06	73359.7	78495.4	84356.5	28684.8	44568.3	37247.5	3891.07	3415.63	5075.76	3925.54	1375.77	960.033
924	pmb2991	739.21	269.2	740.216	C33H40O19	[M-H]-	Apigenin-7-O-glucoside-4'-O-rutinoside	Flavonoids	Flavones	-	3	219573	264833	227767	1.05485e+06	966248	1.03034e+06	762556	836890	865397	1.2649e+06	1.17272e+06	1.12444e+06	244507	215953	230236
925	mws0014	193.05	134.04	194.058	C10H10O4	[M-H]-	Ferulic acid	Phenolic acids	Phenolic acids	537-98-4	3	2.2777e+06	1.72847e+06	1.63237e+06	189504	195940	200579	346469	265859	330037	220969	180274	199345	1.81713e+06	2.49261e+06	3.80426e+06
926	MW0139715	550.19	487.2	551.2	C26H33NO12	[M-H]-	[(2R,3R,4S,5S,6R)-2-[(1R,2Z,3S,4R,5S)-2-(cyanomethylidene)-3-hydroxy-4,5-dimethoxycyclohexyl]oxy-4,5-dihydroxy-6-(hydroxymethyl)oxan-3-yl] (Z)-3-(4-hydroxy-3-methoxyphenyl)prop-2-enoate	Others	Lactones	67411-22-7	3	1.02875e+06	426791	850984	58760.1	51380.9	83723.4	817725	750776	360843	113047	194026	152426	936188	651728	728096
927	Lman002731	341.09	135.04	342.095	C15H18O9	[M-H]-	Grevilloside F	Phenolic acids	Phenolic acids	1094004-50-8	2	4.36065e+06	5.18294e+06	4.84248e+06	2.38064e+06	2.18456e+06	2.22366e+06	1.99463e+07	2.1624e+07	2.18475e+07	2.09545e+07	1.96288e+07	2.12109e+07	5.53528e+06	5.19095e+06	5.81004e+06
928	Jmzn003343	521.2	329.14	522.21	C26H34O11	[M-H]-	Saikolignanoside A	Lignans and Coumarins	Lignans	-	2	9	9	9	2.13789e+06	2.02726e+06	554052	2.24525e+06	1.55504e+06	1.26159e+06	34699.1	27273.9	38449.7	589533	1.60571e+06	393906
929	MWS1900	215.13	153.13	216.136	C11H20O4	[M-H]-	Undecanedioic acid	Lipids	Free fatty acids	1852-04-6	3	90742	102755	85573.8	185327	240753	202248	173010	124347	128053	189254	159787	202702	114552	140832	115258
930	Lmzp003207	333.19	153.13	332.183	C16H28O7	[M+H]+	(3R,4R)-p-Menth-1-ene-3,4-diol-3-O-β-D-glucoside	Others	Alcohol compounds	-	2	97032.5	75427.9	77929.4	76657.1	112275	74843.3	56993.4	68805.6	23562.9	77933	69180.8	94290.7	195603	172383	199750
931	MW0146176	548.3	466.28	549.291	C25H39N7O7	[M-H]-	Asp-Leu-Phe-Arg	Amino acids and derivatives	Amino acids and derivatives	-	3	48429.4	38954.9	40794.2	73022.5	66840.4	73074.3	45027.2	64464.7	57881.5	49773.7	73627.4	78168.9	3163.85	7731.82	838.414
932	MW0158237	407.15	245.09	406.149	C18H22N4O7	[M+H]+	Trp-Ser-Asp	Amino acids and derivatives	Amino acids and derivatives	-	3	145291	120364	139813	48693.5	72207.9	43955.5	32242.5	57567.8	106336	60746.7	43859	18238.6	881215	782356	893510
933	Zmhn002227	385.11	223.06	386.121	C17H22O10	[M-H]-	4-O-Glucosyl-sinapate	Phenolic acids	Phenolic acids	-	2	354173	428094	377090	2.79236e+06	4.40204e+06	2.15723e+06	5.01444e+06	5.45944e+06	5.96402e+06	2.17737e+06	2.51927e+06	2.24607e+06	1.71221e+06	1.95797e+06	1.63695e+06
934	Lmgn002555	173.08	59.01	174.089	C8H14O4	[M-H]-	2-Propylglutaric acid	Organic acids	Organic acids	32806-62-5	3	31348.4	21078	68843.2	317037	276973	278814	223158	218897	187233	321876	324985	281683	108828	107591	113843
935	Lssp210056	465.1	303.05	464.096	C21H20O12	[M+H]+	Quercetin3-O-galactoside	Flavonoids	Flavonols	-	2	679767	217606	471638	156228	170184	273368	195876	281917	302131	1.39708e+06	1.03906e+06	587722	5.27679e+06	1.13734e+07	1.18732e+07
936	Cmdn000784	167.02	124.01	168.028	C5H4N4O3	[M-H]-	Uric acid	Nucleotides and derivatives	Nucleotides and derivatives	69-93-2	3	18280.9	18917.8	19364.4	734850	678481	667465	359105	365714	247764	9963.03	19600.3	38228.2	10180.3	22999.2	11912.7
937	Lmcp000282	162.11	85.03	161.105	C7H15NO3	[M+H]+	L-Carnitine	Alkaloids	Alkaloids	541-15-1	3	67225.6	121645	137991	67853.6	69138.1	42018.6	41751.6	69087.5	67562.2	29949.7	29136.9	35230.7	166914	143703	136861
938	Wasn001007	337.08	277.06	338.085	C12H18O11	[M-H]-	Isoascorbic acid 2-O-glucoside	Others	Vitamin	-	1	1.14621e+07	1.25519e+07	1.23456e+07	1.32219e+07	1.25175e+07	1.38446e+07	8.54368e+06	9.1307e+06	1.02424e+07	2.72662e+06	2.89253e+06	2.52554e+06	2.31586e+06	2.42177e+06	2.26923e+06
939	mws0344	165.04	75.01	166.048	C5H10O6	[M-H]-	D-Xylonic acid	Others	Saccharides	526-91-0	1	1.14182e+06	1.06306e+06	925704	2.62396e+06	3.63979e+06	3.20028e+06	3.22911e+06	3.09592e+06	3.14054e+06	1.0011e+06	1.04975e+06	889550	1.99172e+06	1.84041e+06	2.19762e+06
940	pma6599	207.07	85.03	206.058	C11H10O4	[M+H]+	6-Hydroxymethylherniarin	Lignans and Coumarins	Coumarins	117597-79-2	3	72744.7	113216	100573	320899	261637	263700	214008	153451	182404	62211.3	73453.3	63183.5	12075.1	33769.6	31126.9
941	Hmmp002169	903.25	741.2	902.269	C39H50O24	[M+H]+	Luteolin-5,7-di-O-rutinoside	Flavonoids	Flavones	-	3	173918	124366	86634	62391.3	41716.4	97313.6	159897	65655.3	192058	99679.1	51198.5	102650	157569	108165	133971
942	Jmwn002494	325.09	119.05	326.1	C15H18O8	[M-H]-	(2E)-3-[4-(β-D-glucopyranoside)-phenylacrylic]-acid	Phenolic acids	Phenolic acids	-	3	399071	360280	322069	99428.8	66973	88038.1	96536.4	94120.8	90593.1	78219.7	84772.6	83608	138037	144704	169150
943	Wagp007748	288.09	273.06	287.079	C15H13NO5	[M+H]+	Citrusinine II	Alkaloids	Alkaloids	-	1	1.05127e+07	1.25911e+07	1.31289e+07	46123.4	42783.8	50156.1	11322	2393.6	10040.6	20279.7	989.032	7125.75	16243.7	6799.43	3349.9
944	Zmhn002334	355.1	193.05	356.111	C16H20O9	[M-H]-	6-O-Feruloyl-β-D-glucose	Phenolic acids	Phenolic acids	137887-25-3	2	60411.3	63896.5	47305.4	530534	713982	607963	1.95834e+06	2.42063e+06	2.32918e+06	312533	314290	235815	1.30826e+06	1.02752e+06	867302
945	Lmmp001410	253.15	165.05	252.147	C13H20N2O3	[M+H]+	Dihydrocaffeoylputrescine	Alkaloids	Phenolamine	-	3	89907	260813	195360	99938.9	101737	49637.3	160769	13541.8	15421.6	26660	22682.6	41993	32305.4	13673.7	16516.7
946	Lmsn003111	325.09	145.03	326.1	C15H18O8	[M-H]-	1-O-p-Coumaroyl-β-D-glucose	Phenolic acids	Phenolic acids	7139-64-2	2	611896	717872	663036	1.93395e+06	1.83745e+06	1.74936e+06	1.0824e+07	9.94074e+06	9.82826e+06	2.46701e+07	2.83742e+07	2.64686e+07	395433	355715	447471
947	Lmtn003598	367.14	205.08	368.147	C18H24O8	[M-H]-	3-Prenyl-4-O-glucosyloxy-4-hydroxybenzoic acid	Phenolic acids	Phenolic acids	-	2	636755	470922	799037	126538	151185	139545	77059.1	155248	115450	198245	164290	188845	25115	38110.7	32001.6
948	Wagp007144	288.09	273.06	287.079	C15H13NO5	[M+H]+	Grandisine III	Alkaloids	Alkaloids	-	1	4.27176e+07	4.93777e+07	5.05004e+07	219921	137098	111703	15508	30644.3	39766.6	31539.9	11502.4	16213.1	10341.3	7477.52	29411.6
949	Hmhn000927	287.08	125.02	288.084	C12H16O8	[M-H]-	Phloroglucinol-1-O-β-D-glucopyranoside	Phenolic acids	Phenolic acids	-	1	6.51559e+06	7.73801e+06	7.51574e+06	1.07164e+08	1.23335e+08	1.35235e+08	8.58185e+07	9.42471e+07	6.64974e+07	4.60582e+06	4.82087e+06	4.84037e+06	4.83337e+06	4.63754e+06	4.24842e+06
950	pme0274	132.1	69.07	131.095	C6H13NO2	[M+H]+	6-Aminocaproic acid	Organic acids	Organic acids	60-32-2	3	9	6.55384e+06	5.9688e+06	9.21717e+06	8.16561e+06	8.15278e+06	1.21956e+07	1.2299e+07	1.15993e+07	1.89126e+07	1.91277e+07	1.78343e+07	4.53223e+06	4.45528e+06	4.59754e+06
951	pmb0666	801.22	639.1	800.216	C38H40O19	[M+H]+	Isovitexin-7-O-(6''-sinapoyl)glucoside	Flavonoids	Flavones	-	3	15529587	1.61465e+07	1.19476e+07	446039	368315	336910	2.40034e+06	2.9284e+06	2.35478e+06	3.07215e+06	3.90982e+06	4.39519e+06	9	9	9
952	HX1356	401.16	217.09	400.152	C22H24O7	[M+H]+	(7R,8S)-9-acetyl-dehydrodiconiferyl alcohol	Lignans and Coumarins	Lignans	-	3	76418.7	128451	123157	437888	718331	409609	626857	426982	592314	104054	111686	104809	132306	100446	124699
953	Lmhp008440	438.26	297.24	437.254	C20H40NO7P	[M+H]+	LysoPE 15:1	Lipids	LPE	-	2	107049	53253.7	73554.1	692998	657068	789660	542047	226473	485635	87380.9	173537	115140	8426.31	7985.51	8170.44
954	MWS2430	241.22	241.21	242.225	C15H30O2	[M-H]-	13-methylmyristic acid	Lipids	Free fatty acids	2485-71-4	2	297553	402890	410986	383631	879425	885641	652874	796987	710872	509040	530258	499566	338499	511497	484956
955	HJAP154	469.13	317.08	468.069	C23H16O11	[M+H]+	Galloylisorhamnetin	Flavonoids	Flavonols	-	3	984714	1.25154e+06	1.27116e+06	75726.6	73472.7	58017.2	35746.3	32549.6	25197.2	3657.56	5759.45	3403.59	32031.9	62531.1	52712.7
956	pme2367	109.03	81.03	108.021	C6H4O2	[M+H]+	1,4-Benzoquinone	Quinones	Quinones	106-51-4	3	1.41399e+06	1.45431e+06	1.45102e+06	1.50794e+06	1.48932e+06	1.48045e+06	1.36497e+06	1.30574e+06	1.41954e+06	1.64914e+06	1.44715e+06	1.40727e+06	1.28391e+06	1.35035e+06	1.339e+06
957	Lmhp001670	231.17	72.08	230.163	C11H22N2O3	[M+H]+	L-Valyl-L-Leucine	Amino acids and derivatives	Amino acids and derivatives	3989-97-7	3	43192.3	32438.7	44560.4	48966.6	58189.4	57621.6	65238	72364.6	77907.4	534072	538155	505916	48995.2	72940.7	54076.7
958	HJAP026	625.18	463.13	624.169	C28H32O16	[M+H]+	Chrysoeriol-6-C-glucoside-4'-O-glucoside	Flavonoids	Flavones	-	1	2.69781e+07	2.49934e+07	2.70512e+07	365826	170061	346328	9	9	9	323588	317817	307252	764755	800802	675671
959	MW0139054	523.11	216.01	464.095	C21H20O12	[M+CH3COO]-	Myricitrin	Flavonoids	Flavonols	17912-87-7	3	44183.4	43188.9	56660.7	3679.82	2681.69	3765.68	34281.2	30677.6	29412.5	545050	659472	567444	3109.76	7036.39	6686.48
960	Hmyn001360	299.11	59.01	300.136	C18H20O4	[M-H]-	Doitungbiphenyl A	Phenolic acids	Phenolic acids	-	3	198424	176552	184399	165840	161024	143635	287867	262508	250998	9	9	9	102430	54406.5	62393.5
961	MW0152609	459.18	297.13	400.163	C21H24N2O6	[M+CH3COO]-	Leu-HoPhe-OH	Amino acids and derivatives	Amino acids and derivatives	-	3	9.58945e+06	1.01903e+07	1.00544e+07	287238	278863	295852	64814.9	53680.7	55077.6	82881.2	86604.4	84412	12011.5	17087.4	24241.9
962	pme1210	150.06	61.01	149.051	C5H11NO2S	[M+H]+	L-Methionine	Amino acids and derivatives	Amino acids and derivatives	63-68-3	1	727741	564384	703098	810989	709142	685847	1.65692e+06	1.78605e+06	1.59853e+06	4.96262e+06	4.17799e+06	4.33936e+06	779388	742036	820301
963	MWSmce324	187.04	131.05	186.032	C11H6O3	[M+H]+	Psoralen	Lignans and Coumarins	Coumarins	66-97-7	1	4.52368e+06	4.19471e+06	4.14287e+06	152122	179613	130241	84054.8	50668.6	60124.5	22867.7	35736.8	56417.8	16939.1	62081.7	62262.7
964	mws1499	149.05	59.01	150.053	C5H10O5	[M-H]-	D-Arabinose	Others	Saccharides	10323-20-3	3	1.36206e+06	1.92797e+06	1.39069e+06	937229	584449	437754	475836	603958	511332	439231	756203	500274	884911	822061	800447
965	Lmfn004093	435.13	315.09	436.137	C21H24O10	[M-H]-	Phloretin-4'-O-glucoside (Trilobatin)	Flavonoids	Chalcones	4192-90-9	3	20098.8	9	80893.7	2.01872e+06	1.84145e+06	1.71121e+06	664231	821904	699775	150437	162905	157465	71629.1	111041	75812.9
966	Wagp005832	219.06	161.06	218.058	C12H10O4	[M+H]+	7-Methoxy-coumarin-8-yl-acetaldehyde	Lignans and Coumarins	Coumarins	55136-75-9	1	1.5343e+07	1.69039e+07	1.74634e+07	487723	429527	410072	103124	135516	77098.4	90653.4	62361.1	23424	9	15540.7	17310.5
967	MW0136873	313.07	283.02	314.079	C17H14O6	[M-H]-	Dipteryxin	Others	Ketone compounds	-	3	1.2595e+08	1.19808e+08	1.09603e+08	1.30911e+06	1.17793e+06	1.24018e+06	540475	399456	334649	128005	82591.5	91718.3	23438.6	11228.3	21819
968	Lmnn102709	537.2	195.06	538.205	C26H34O12	[M-H]-	(-)-olivil-4'-O-bate-D-glucopyranoside	Lignans and Coumarins	Lignans	-	3	1526.2	3508.21	6681.91	130254	246126	236774	178743	129847	449312	14407.5	7493.42	10369.7	9	9	9
969	Lmwp003442	449.11	287.06	448.101	C21H20O11	[M+H]+	Amoenin	Flavonoids	Flavonols	-	3	1.82094e+06	2.44606e+06	2.83871e+06	5.36958e+06	4.44534e+06	5.21569e+06	1.90802e+07	1.62035e+07	1.85694e+07	1.93433e+07	2.04266e+07	1.84745e+07	1.86715e+08	1.80731e+08	1.69037e+08
970	Zmyn000110	258.04	78.96	259.046	C6H14NO8P	[M-H]-	D-Glucosamine 1-phosphate	Others	Saccharides	2152-75-2	3	9	9	9	344578	591780	322973	480947	559792	585649	291997	725828	460055	320834	314304	309221
971	Hmhn002787	443.19	161.04	444.2	C21H32O10	[M-H]-	(1'R,3R,5R,8'S)-Dihydrophaseic acid-O-β-D-glucoside	Phenolic acids	Phenolic acids	-	2	593665	615478	502753	2.76426e+06	2.47147e+06	2.43001e+06	3.39038e+06	3.43567e+06	3.8097e+06	1.38998e+06	1.19969e+06	1.46094e+06	1.12552e+06	1.16243e+06	1.18063e+06
972	Hmmp002240	963.27	801.23	962.254	C40H50O27	[M+H]+	Isorhamnetin-3-O-rutinoside-7-O-(2''-O-glucosyl)glucuronate	Flavonoids	Flavonols	-	2	953195	917384	833479	98267.1	41639.9	195041	41627.6	210102	44141.6	30481.6	107480	127748	58363.6	76802.2	153530
973	pmp000296	301.11	218.02	300.1	C17H16O5	[M+H]+	Phellopterin	Lignans and Coumarins	Coumarins	2543-94-4	1	1.10894e+06	1.16391e+06	1.03746e+06	22756.8	13656.3	24167	2212.64	7155.19	9225.68	29267.2	31420.8	52448.7	2235.18	2193.26	9
974	mws0237	187.1	125.1	188.105	C9H16O4	[M-H]-	Azelaic acid	Organic acids	Organic acids	123-99-9	3	1.29014e+06	1.47817e+06	1.51143e+06	2.50883e+06	2.48735e+06	2.47255e+06	1.76806e+06	1.60545e+06	1.42002e+06	2.40109e+06	2.74493e+06	2.66809e+06	1.10271e+06	1.01773e+06	1.10205e+06
975	Lmzn001894	461.07	285.04	462.08	C21H18O12	[M-H]-	Kaempferol-3-O-glucuronide	Flavonoids	Flavonols	22688-78-4	3	17212.5	5286.34	5215.64	12152	6851.78	4455.49	1330.77	5302.62	5731.86	1127.44	4277.88	3804.02	74850.8	53468.7	76021.1
976	mws1668	187.04	131.05	186.032	C11H6O3	[M+H]+	Angelicin	Lignans and Coumarins	Coumarins	523-50-2	2	5.07723e+06	4.50208e+06	4.02599e+06	216208	176290	188593	92157.9	91564.1	27478.9	53748.3	65767.6	39431.1	14761.7	93226.8	69214.5
977	HJAP057	315.09	282.06	314.079	C17H14O6	[M+H]+	Dihydroxy-dimethoxyflavone	Flavonoids	Flavones	-	2	1.73176e+06	1.66984e+06	1.73941e+06	61923.9	37189.8	64302.8	7869.77	14319	8032.03	5998.53	2483.82	3633.5	5215.9	9238.19	9688.48
978	pme1002	138.09	103.05	137.084	C8H11NO	[M+H]+	L-Tyramine	Alkaloids	Alkaloids	51-67-2	1	9	1.77292e+07	1.77166e+07	245549	184065	213957	50362.6	47722.3	44925.8	9	9	9	41825.7	34241.5	37133.9
979	Lman002117	341.09	179.04	342.095	C15H18O9	[M-H]-	Grevilloside Q	Others	Ketone compounds	1708967-64-9	2	93267.9	188811	197567	515917	562034	400279	937284	812676	796620	1.77532e+06	1.82186e+06	2.41272e+06	2.60142e+06	2.41476e+06	2.33503e+06
980	HJN087	433.12	271.06	434.121	C21H22O10	[M-H]-	Naringenin-4'-O-glucoside	Flavonoids	Flavanones	-	3	43481.7	111374	120179	432291	624904	520229	2.31885e+06	2.27161e+06	1.95885e+06	395999	318753	410398	40794	37048.3	47651.8
981	Hmyn007168	483.27	255.23	484.28	C22H45O9P	[M-H]-	LysoPG 16:0	Lipids	Glycerol ester	-	3	9.22268e+06	8.62832e+06	7.28164e+06	147871	133911	128784	129353	122125	132390	452478	518677	549723	160831	182599	184557
982	pmb0578	655.17	207	654.159	C32H30O15	[M+H]+	Luteolin-7-O-(6''-sinapoyl)glucoside	Flavonoids	Flavones	-	3	400244	196899	476020	6105.95	11290.7	7695.87	232564	239496	116206	288435	1.26333e+06	813331	980318	1.03414e+06	859363
983	Lmcp004693	301.07	258.05	300.063	C16H12O6	[M+H]+	Kaempferide (3,5,7-Trihydroxy-4'-methoxyflavone)	Flavonoids	Flavonols	491-54-3	3	565218	742739	886302	771.08	5530.36	4472.07	21649.2	10179.5	26935.8	42223.7	37429.4	61916.8	54235.7	5690.67	8664.5
984	Wagp008002	302.1	287.08	301.095	C16H15NO5	[M+H]+	1,5-Dihydroxy-2,3-Dimethoxy-10-Methyl-9-Acridone	Alkaloids	Alkaloids	-	3	3.43721e+06	3.83612e+06	3.70062e+06	20347	5698.31	2806.64	2799.44	2521.93	10345.4	3898.68	2455.6	2225.42	4329.44	3514.14	7150.93
985	MWS20161	567.17	127.04	566.164	C26H30O14	[M+H]+	Maltol 6'-O-(5-O-p-coumaroyl)-β-D-apiofuranosyl-β-D-glucopyranoside	Lignans and Coumarins	Lignans	-	3	82863.3	109391	106973	112065	126393	154151	205607	162850	159660	172573	142801	212582	39535.9	39102	33429.3
986	Wbmn005986	651.23	651.23	652.237	C31H40O15	[M-H]-	Isomartynoside	Phenolic acids	Phenolic acids	94410-22-7	3	1.98468e+07	2.12633e+07	2.09519e+07	2.55667e+06	2.20416e+06	2.52905e+06	3.25751e+06	4.06902e+06	3.41769e+06	151064	149251	426669	1.75183e+06	1.62491e+06	1.65333e+06
987	mad1424	427.05	295.05	426.043	C17H14O13	[M+H]+	Ditartaroyl-hydroxycoumarin	Lignans and Coumarins	Coumarins	-	3	196544	264743	281550	269643	201757	254226	280865	213589	245768	98976.6	98140.1	120625	297706	398271	379899
988	Zmcn004206	771.18	609.14	772.185	C36H36O19	[M-H]-	kaempferol-3-caffeoyldiglucoside	Flavonoids	Flavonols	-	3	644757	634398	626747	25002.1	28936	53032	43037.1	42454.7	24664.5	63780.3	49724.7	42569	9	9	9
989	pmb0964	366.18	204.12	365.17	C16H23N5O5	[M+H]+	Isopentenyladenine-7-N-glucoside	Nucleotides and derivatives	Nucleotides and derivatives	-	3	3.74773e+06	1.10007e+07	9.72511e+06	4.20309e+07	4.01112e+07	3.74616e+07	4.70771e+07	4.72675e+07	5.08606e+07	3.48661e+07	3.63629e+07	3.60233e+07	7.08288e+06	5.11216e+06	7.08733e+06
990	pmp001198	132.1	57.03	131.095	C6H13NO2	[M+H]+	6-Deoxyfagomine	Alkaloids	Piperidine alkaloids	197449-09-5	1	85173.1	1.28732e+06	1.31199e+06	1.84469e+06	1.5976e+06	1.62417e+06	2.37291e+06	2.40845e+06	2.32473e+06	3.62849e+06	3.3381e+06	3.14469e+06	979886	1.07619e+06	785663
991	mws0277	191.06	85.03	192.063	C7H12O6	[M-H]-	Quinic Acid	Organic acids	Organic acids	77-95-2	2	1.88372e+06	1.81043e+06	2.2116e+06	302479	351150	450736	1.11788e+06	1.14412e+06	1.14454e+06	5.35036e+06	4.78276e+06	4.13565e+06	3.21373e+06	3.48179e+06	2.94081e+06
992	Zmyn005413	621.19	193.05	622.19	C29H34O15	[M-H]-	reinoisoe B	Phenolic acids	Phenolic acids	-	3	645354	740755	771483	3.56461e+06	3.15323e+06	3.40644e+06	2.01157e+06	1.44149e+06	2.04792e+06	391477	640974	822364	305450	306381	330308
993	MW0109142	371.13	193.05	264.147	C14H20N2O3	[M-H]-	Phe-Val	Amino acids and derivatives	Amino acids and derivatives	-	3	41992.6	65353.2	51503.1	9	9	9	30844.9	32404.1	31274.5	6594.01	7146.62	14648.1	3.19086e+06	2.73634e+06	3.29605e+06
994	mws1589	503.16	179.06	504.169	C18H32O16	[M-H]-	D-Panose	Others	Saccharides	33401-87-5	3	2.41297e+06	3.00404e+06	2.45115e+06	8.76036e+06	6.29869e+06	6.53272e+06	8.02176e+06	9.27663e+06	9.55167e+06	1.025e+07	1.2745e+07	1.17491e+07	1.00157e+07	9.67604e+06	1.08397e+07
995	Lmhp009034	452.28	311.26	451.27	C21H42NO7P	[M+H]+	LysoPE 16:1	Lipids	LPE	-	1	563825	125354	386613	1.47033e+06	1.61776e+06	1.18995e+06	2.68776e+06	2.26625e+06	2.12954e+06	2.36003e+06	2.29847e+06	2.63284e+06	30983	30223.1	36296
996	Hmxp008844	419.13	404.11	418.126	C21H22O9	[M+H]+	Gardenin A	Flavonoids	Flavones	21187-73-5	2	14131.8	18936	24101.4	191166	251936	194279	15372.1	10113.1	9444.8	34479.4	45698.9	40381	9371.99	3981.82	4723.89
997	mws0017	146.17	72.08	145.158	C7H19N3	[M+H]+	Spermidine	Alkaloids	Alkaloids	124-20-9	3	108805	148979	138026	152859	118018	83371.7	90379.1	83354.3	49650.4	130672	323756	347525	430449	193289	154074
998	pmn001606	309.28	309.28	310.287	C20H38O2	[M-H]-	Eicosenoic acid	Lipids	Free fatty acids	26764-41-0	3	1.00934e+07	1.37235e+07	1.52216e+07	1.95469e+07	2.13983e+07	1.76272e+07	1.56173e+07	1.76728e+07	1.49465e+07	1.06293e+07	1.04092e+07	9.39473e+06	1.13339e+07	1.01699e+07	7.86875e+06
999	mws0863	213.02	96.97	214.024	C5H11O7P	[M-H]-	2-Deoxyribose-5'-phosphate	Nucleotides and derivatives	Nucleotides and derivatives	102916-66-5	3	567443	552683	440233	73307.8	88261.2	75183.8	190606	157897	182152	108203	101086	113660	441588	475989	510143
1000	Zaln004082	335.08	179.03	336.084	C16H16O8	[M-H]-	3-O-caffeoylshikimic acid	Phenolic acids	Phenolic acids	-	3	232913	188231	195065	35101.3	34569.5	40571.1	88811.3	104124	94140.3	42656.7	44291.5	51348.9	1.17464e+06	1.14995e+06	1.09751e+06
1001	zjhp111804	212.1	197.08	211.1	C14H13NO	[M+H]+	3-methoxymethylcarbazole	Alkaloids	Alkaloids	-	3	445925	482386	392234	14060.8	13594.8	15176.7	4264.43	11405.1	5463.29	3274	2046.77	1416.76	1210.9	3213.51	1049.47
1002	Hajp008551	405.18	375.1	404.111	C20H20O9	[M+H]+	5,6,7,5'-tetramethoxy-3',4'-methylenedioxyflavone	Flavonoids	Flavones	-	2	762887	696454	642980	63560.6	44468.1	71876.7	19788.6	18644.6	24251.3	2481.73	1971.32	3812.55	9	9	9
1003	MWSmce331	102.05	56.05	101.048	C4H7NO2	[M+H]+	Azetidine-2-carboxylic acid	Alkaloids	Alkaloids	2517-04-6	3	267784	345617	354859	308035	243699	217750	323995	359485	341415	1.17776e+06	1.13295e+06	1.02103e+06	590027	645374	735414
1004	Zbln003752	533.19	179.06	534.21	C27H34O11	[M-H]-	2,,7-di-O-β-D-glucose-4-methoxy-9,10-dihydrophenanthrene	Quinones	PhenAnthraquinones	-	2	9	9	9	21597.7	21319.9	15340.1	129977	109167	238530	31325.7	36143.3	44697.6	27871.5	7144.25	8439.58
1005	MW0151043	545.2	501.21	546.207	C24H30N6O9	[M-H]-	His-Phe-Glu-Asp	Amino acids and derivatives	Amino acids and derivatives	-	3	64044.1	56271.6	98902.2	17042.9	7084.82	5917.77	13997.6	8040.05	12455	26253.4	28061.3	23028.7	39731.7	46425.5	59615.7
1006	MWSmce248	163.04	119.05	164.047	C9H8O3	[M-H]-	3-Hydroxycinnamic Acid	Phenolic acids	Phenolic acids	14755-02-3	2	57923.4	65849.8	72974.2	11043.9	5176.97	9773.62	487061	642392	588146	1.16414e+07	1.03001e+07	1.23154e+07	9.83934e+07	8.18541e+07	1.02908e+08
1007	Lmbn002648	163.04	119.05	164.047	C9H8O3	[M-H]-	α-Hydroxycinnamic Acid	Phenolic acids	Phenolic acids	5801-57-0	3	57923.4	65849.8	72974.2	11043.9	5176.97	9773.62	487061	642392	588146	1.16414e+07	1.03001e+07	1.23154e+07	9.83934e+07	8.18541e+07	1.02908e+08
1008	pmn001727	474.18	312.12	475.184	C24H29NO9	[M-H]-	N-(4-O-(Glucosyl)-E-feruloyl)-tyramine	Alkaloids	Phenolamine	-	3	2.61634e+06	2.20227e+06	2.35201e+06	130695	122054	99714.4	85851.5	116153	96470.4	81201.4	80598.7	94063.8	18569.7	7092.82	13550.6
1009	mws4134	611.14	306.08	612.152	C20H32N6O12S2	[M-H]-	Oxiglutatione	Amino acids and derivatives	Amino acids and derivatives	27025-41-8	1	390167	426380	334244	1.01682e+06	1.06799e+06	633349	1.58016e+06	1.38472e+06	1.1556e+06	2.30654e+06	2.33568e+06	2.83773e+06	250300	255193	224942
1010	MW0127814	563.14	413.09	564.148	C26H28O14	[M-H]-	Isovitexin 2''-O-arabinoside	Others	Alcohol compounds	53382-71-1	3	2.10442e+07	1.97906e+07	2.02743e+07	916311	744740	904899	2.13796e+07	2.50755e+07	2.17019e+07	6.85864e+06	5.96226e+06	8.02553e+06	780080	758695	649698
1011	pmf0534	165.09	123.08	164.084	C10H12O2	[M+H]+	Hinokitiol	Terpenoids	Monoterpenoids	499-44-5	3	109080	100842	107783	240029	223887	243731	200106	237249	209710	313912	258533	243113	126257	157572	148838
1012	MW0150112	509.19	365.15	510.196	C22H30N4O10	[M-H]-	Glu-Phe-Thr-Asp	Amino acids and derivatives	Amino acids and derivatives	-	3	7.38268e+06	7.41318e+06	6.8053e+06	41161.3	23218.5	24686	177585	150626	136034	2.10101e+06	2.2177e+06	2.46316e+06	74280.8	49065.6	52710
1013	pmp001165	523.14	346.07	522.137	C24H26O13	[M+H]+	Iridin	Flavonoids	Isoflavones	491-74-7	2	649422	648612	711856	27636.2	17316.5	24346.8	9	9	9	5586.17	7641.32	1890.52	9	9	9
1014	pma0101	293.16	163.04	292.154	C14H20N4O3	[M+H]+	Caffeoylagmatine	Alkaloids	Phenolamine	-	3	1.43408e+06	1.28538e+06	1.48245e+06	184368	150586	170586	497973	614096	490873	699643	762342	813337	96909.4	136502	150428
1015	Jmbp005971	405.12	375.07	404.111	C20H20O9	[M+H]+	Gardenin C	Flavonoids	Flavones	29550-05-8	2	611129	640883	626615	81227.2	37301	54715.4	29201.1	21844.1	23040.8	10511.6	3092.49	5484.69	5611.25	571.551	3254.21
1016	pme0010	106.05	70.03	105.043	C3H7NO3	[M+H]+	L-Serine	Amino acids and derivatives	Amino acids and derivatives	56-45-1	3	78810.6	104461	80971.2	175908	43887.5	137038	85752.7	60569	86131.8	201716	195024	207999	78348.2	21595.3	65881.8
1017	Hmln000659	331.07	169.01	332.074	C13H16O10	[M-H]-	3-O-Galloyl-D-glucose	Phenolic acids	Phenolic acids	-	3	220952	50773.5	171487	1.13275e+06	1.18069e+06	1.04868e+06	1.43419e+06	1.37245e+06	1.30354e+06	224398	246903	285553	4.59337e+06	4.98624e+06	4.5858e+06
1018	Lmmp004382	371.21	191.14	370.199	C19H30O7	[M+H]+	3-Oxo-α-ionol-β-D-glucoside	Others	Alcohol compounds	-	2	228918	102945	199426	3.08586e+06	3.06505e+06	3.0163e+06	1.60526e+06	1.67476e+06	1.52066e+06	37159.5	28359.6	50422.9	325072	300663	254719
1019	Hmgp002121	609.18	463.08	608.153	C31H28O13	[M+H]+	Hispidulin-7-O-(6''-O-p-Coumaroyl)Glucoside	Flavonoids	Flavones	-	3	2.08204e+06	2.57416e+06	2.71578e+06	91231.4	71660.7	36813.4	48547.7	29900.3	63888.1	199288	257968	269167	57383.8	63949.6	76057.9
1020	mws0214	181.07	71.01	182.079	C6H14O6	[M-H]-	D-Sorbitol	Others	Saccharides	50-70-4	3	216172	219297	204797	303020	303598	355081	255435	281256	319134	278835	297107	297134	252001	218402	206953
1021	pmn001378	519.19	357.14	520.194	C26H32O11	[M-H]-	Pinoresinol-4-O-glucoside	Lignans and Coumarins	Lignans	41607-20-9	3	229421	248409	167480	66858.2	48952.5	72971.2	75685.6	109590	195129	23494.4	95555.7	42304.9	120810	245795	53720.3
1022	Lmnp102580	565.16	433.11	564.148	C26H28O14	[M+H]+	Apigenin-6-C-(2''-xylosyl)glucoside	Flavonoids	Flavones	-	1	2.35142e+06	3.20409e+06	3.45206e+06	41620.7	47321	105337	2.60822e+06	2.57316e+06	2.26166e+06	605436	410757	522984	86233	63376.9	61306.9
1023	Wagp005572	495.15	247.1	494.142	C23H26O12	[M+H]+	Marmesin O-malonyl glucoside	Lignans and Coumarins	Coumarins	-	1	6.32092e+06	4.69722e+06	5.39644e+06	67131.6	53591.3	37595	45266.7	55620.6	40676.8	64804.1	52165.6	75562.9	22770.8	29185.8	22914.9
1024	MWSHY0080	595.17	287.06	594.159	C27H30O15	[M+H]+	Luteolin-7-O-neohesperidoside (Lonicerin)	Flavonoids	Flavones	25694-72-8	3	404936	444940	480754	6.47406e+06	8.59136e+06	1.13565e+07	5.23835e+06	2.95708e+06	7.77702e+06	1.84741e+06	1.89357e+06	1.81106e+06	7.98921e+06	1.09153e+07	6.27845e+06
1025	MWSslk216	517.16	175.04	518.164	C22H30O14	[M-H]-	Sibiricose A5	Phenolic acids	Phenolic acids	107912-97-0	2	280211	262581	258382	1.57977e+06	1.65651e+06	1.61024e+06	1.72787e+06	1.8028e+06	2.02894e+06	2.98402e+06	2.39125e+06	2.93335e+06	682844	759262	726430
1026	Hmbn002692	517.16	175.04	518.164	C22H30O14	[M-H]-	6'-O-Feruloyl-D-sucrose	Phenolic acids	Phenolic acids	118230-77-6	3	280211	262581	258382	1.57977e+06	1.65651e+06	1.61024e+06	1.72787e+06	1.8028e+06	2.02894e+06	2.98402e+06	2.39125e+06	2.93335e+06	682844	759262	726430
1027	Lajp004644	207.07	131.05	206.057	C11H10O4	[M+H]+	Murrayacarpin A	Lignans and Coumarins	Coumarins	120693-43-8	3	53442.4	83649.2	85511	30339.4	18180.3	144674	24855.5	33059.2	27680.2	24372.1	34123.9	32451.8	43112.4	23511.5	59994.5
1028	Wagp015262	337.14	203.03	336.136	C21H20O4	[M+H]+	4-(3,7-dimethylocta-2,5,7-trienoxy)furo[3,2-g]chromen-7-one	Lignans and Coumarins	Coumarins	-	2	389714	383828	303820	19278.3	19643.3	11629.8	4843.42	9934.33	9064.57	62979	113403	102243	1053	4134.43	658.773
1029	MW0146074	446.15	104.04	447.16	C16H25N5O10	[M-H]-	Asp-Gln-Ala-Asp	Amino acids and derivatives	Amino acids and derivatives	-	3	2.47164e+06	1.94588e+06	1.74382e+06	4.82529e+06	2.7594e+06	3.88215e+06	1.3177e+06	2.50625e+06	1.64072e+06	3.77003e+07	3.4049e+07	2.9668e+07	1.09889e+06	913290	733193
1030	pmp001214	310.16	251.09	310.165	C16H24NO5+	[M]+	Sinapine	Alkaloids	Phenolamine	18696-26-9	3	263297	311422	286728	546963	586052	628993	2.02858e+06	2.264e+06	2.34336e+06	95090	91481.5	92606.9	190118	232343	212868
1031	Lmhp002031	245.19	86.1	244.179	C12H24N2O3	[M+H]+	L-Leucyl-L-Leucine	Amino acids and derivatives	Amino acids and derivatives	3303-31-9	3	42987.3	71228.2	74223.7	104876	83522.7	82108.2	81652.5	108503	91024.2	405932	395688	390402	129665	76004.8	126224
1032	MW0110288	295.16	175.04	294.158	C15H22N2O4	[M+H]+	Tyrosylleucine	Amino acids and derivatives	Amino acids and derivatives	17355-10-1	3	2.06233e+06	2.19347e+06	2.66217e+06	100349	170993	82126.3	371478	273847	180807	246498	210269	276233	143460	180868	168792
1033	Hmlp003185	681.17	287.05	680.159	C30H32O18	[M+H]+	Luteolin-7-O-(6''-malonyl)glucoside-5-O-rhamnoside	Flavonoids	Flavones	-	3	2.22053e+06	2.07744e+06	2.21129e+06	48629.7	23610	51821.8	46199.5	30131.4	41483.3	325068	376439	322298	324940	274178	449549
1034	mws4085	223.06	193.02	224.069	C11H12O5	[M-H]-	Sinapic acid	Phenolic acids	Phenolic acids	530-59-6	2	131378	138747	158346	205959	143867	162254	542921	377970	423571	2.97305e+06	2.78691e+06	3.50291e+06	107476	221679	254676
1035	MWSmce466	135.05	92.03	136.052	C8H8O2	[M-H]-	4-Hydroxyacetophenone	Phenolic acids	Phenolic acids	99-93-4	3	101776	83037.3	90535.9	1.07295e+07	1.03981e+07	1.00442e+07	1.57758e+07	1.65655e+07	1.44254e+07	2.44606e+06	2.51052e+06	2.53547e+06	388764	507158	463181
1036	Hmcp001858	565.15	287.05	564.148	C26H28O14	[M+H]+	Kaempferol-3-O-arabinoside-7-O-rhamnoside	Flavonoids	Flavonols	-	3	65241.1	9	31989.5	7654.03	29464.4	24347.6	7059.17	7953.57	9679.3	7308.86	9110.01	13437.6	356034	469422	485217
1037	Zmxp005470	579.13	331.08	578.127	C26H26O15	[M+H]+	Tricin-7-O-(6''-O-malonyl)glucoside	Flavonoids	Flavones	-	3	4.23561e+06	4.50741e+06	4.49853e+06	127116	115379	157780	40900.2	32100.4	11294.5	68857.2	25937.4	16218	9195.63	22380.8	6005.11
1038	Wagp005792	607.16	301.07	606.159	C28H30O15	[M+H]+	Sorbifolin 5-[6''-(3-Hydroxy-3-Methylglutaryl)Glucoside]	Flavonoids	Flavones	-	2	2.49496e+07	5.43131e+06	8.63665e+06	668717	598078	681696	205390	214028	201707	254598	245112	254048	204644	162805	202662
1039	pmb0530	664.12	136.06	663.109	C21H27N7O14P2	[M+H]+	Nicotinic acid adenine dinucleotide	Nucleotides and derivatives	Nucleotides and derivatives	53-84-9	3	9	1.29659e+06	1.34056e+06	1.48274e+06	1.59625e+06	1.21378e+06	1.24097e+06	1.14781e+06	1.52254e+06	1.80956e+06	2.37177e+06	2.59959e+06	1.52174e+06	1.3636e+06	1.28737e+06
1040	MW0146364	437.11	125.02	438.106	C22H18N2O8	[M-H]-	Asp-Nap-OH	Amino acids and derivatives	Amino acids and derivatives	-	3	67039.7	66173.3	60923.9	2.31252e+07	2.05322e+07	2.03232e+07	1.64726e+07	1.30756e+07	1.37223e+07	688278	780389	871940	590962	702935	702506
1041	Lmcn009539	293.25	293.25	294.256	C19H34O2	[M-H]-	E,E,Z-1,3,12-Nonadecatriene-5,14-diol	Lipids	Free fatty acids	-	1	1.8392e+07	1.90892e+07	2.02622e+07	1.27013e+07	1.36321e+07	1.3118e+07	1.61809e+07	1.36836e+07	1.28941e+07	1.02422e+07	9.12768e+06	9.26321e+06	9.22469e+06	8.64004e+06	8.56944e+06
1042	Lhqp101815	187.04	131.05	186.032	C11H6O3	[M+H]+	Bakuchicin	Lignans and Coumarins	Coumarins	4412-93-5	1	2.82236e+06	3.24497e+06	3.9727e+06	136471	123495	138840	82781.7	50418.4	43968	82298.4	85299.3	88789.6	24475.7	30923.9	65141.3
1043	Wagp004543	415.23	253.18	414.225	C21H34O8	[M+H]+	Rhinomilisin J Glucoside	Terpenoids	Sesquiterpenoids	-	3	828066	610402	420993	392186	313303	1.93847e+06	643877	763228	344496	3.64888e+06	3.30784e+06	9.71398e+06	86476	44455.4	73269.5
1044	Latp009986	279.16	149.02	278.151	C16H22O4	[M+H]+	6β-Hydroxy-8α-methoxyeremophila-1(10),7(11)-dien-12,8β-olide	Terpenoids	Sesquiterpenoids	-	3	7.65115e+06	6.45839e+06	6.31241e+06	9.05337e+06	1.39139e+07	1.7137e+07	1.82943e+07	1.05271e+07	1.31942e+07	9.4579e+06	1.52103e+07	8.64047e+06	1.58123e+07	11787425	9.10005e+06
1045	ML10181668	130.09	84.08	129.079	C6H11NO2	[M+H]+	Cycloleucine	Amino acids and derivatives	Amino acids and derivatives	52-52-8	1	7.89698e+06	9.40603e+06	9.04146e+06	1.84735e+07	1.66598e+07	1.5897e+07	8.40067e+06	8.84411e+06	8.46413e+06	5.36951e+06	4.40334e+06	4.91765e+06	3.48581e+06	3.49188e+06	3.48393e+06
1046	MWSmce338	146.08	70.06	145.074	C6H11NO3	[M+H]+	N-Hydroxypipecolic acid	Alkaloids	Piperidine alkaloids	115819-92-6	3	265894	229718	282455	293867	216163	262769	216360	231341	193903	301763	293014	214297	174870	288556	189503
1047	Lmbn001181	531.14	531.13	532.143	C22H28O15	[M-H]-	Fraxetin-7,8-di-O-glucoside	Lignans and Coumarins	Coumarins	-	2	1.07456e+06	1.12678e+06	959322	155227	121247	144590	225765	260126	95605.9	59209.7	146754	111316	106980	90424.2	142255
1048	MW0155378	570.22	426.18	571.228	C27H33N5O9	[M-H]-	Phe-Tyr-Asn-Glu	Amino acids and derivatives	Amino acids and derivatives	-	3	9	9	9	7989.38	8429.03	6519.04	6970.13	4214.31	1823.31	20952.2	21924.8	22151.3	6186.5	6881.97	3056.94
1049	pmp001270	494.32	184.07	493.317	C24H48NO7P	[M+H]+	LysoPC 16:1	Lipids	LPC	76790-27-7	1	6.64006e+06	5.05658e+06	5.48865e+06	331628	362026	380867	2.39487e+06	1.90636e+06	2.48006e+06	7.60281e+06	1.05043e+07	9.47659e+06	34589.7	34301.9	30188.2
1050	MWS2027	129.03	69	128.022	C4H4N2O3	[M+H]+	Barbituric acid;Malonylurea;2,4,6-Pyrimidinetrione	Nucleotides and derivatives	Nucleotides and derivatives	67-52-7	3	2.01865e+06	1.81053e+06	1.77323e+06	516933	452103	422045	1.24261e+06	1.09515e+06	1.12609e+06	1.0262e+07	1.13195e+07	8.95528e+06	8.83257e+06	9.08984e+06	9.46435e+06
1051	Lhhp102922	371.15	167.07	370.142	C21H22O6	[M+H]+	Fargesin	Lignans and Coumarins	Lignans	31008-19-2	2	211132	207283	226497	6.50451e+06	6.75265e+06	6.45938e+06	3.4883e+06	3.55911e+06	3.23533e+06	46937.1	20191.7	67591.3	295731	396614	414362
1052	Zmdn002400	451.13	289.07	452.132	C21H24O11	[M-H]-	Epicatechin-3'-O-β-D-glucopyranoside	Flavonoids	Flavanols	-	3	15483.4	35642.6	24487.5	45934.7	36490.8	36966	51446.2	46751.2	28509.8	165150	131745	143064	190655	246703	242328
1053	MW0109859	355.09	113.02	234.085	C8H14N2O6	[M-H]-	Thr-Asp	Amino acids and derivatives	Amino acids and derivatives	108320-97-4	3	998108	1.27722e+06	992319	2.38433e+06	2.4106e+06	2.12668e+06	3.76528e+06	3.35361e+06	3.50112e+06	1.93403e+06	1.68564e+06	1.71996e+06	1.11061e+06	499968	990272
1054	Wagp008838	375.14	211.07	374.137	C20H22O7	[M+H]+	6'-Hydroxy-2,4,2',3',4'-Pentamethoxychalcone	Flavonoids	Chalcones	-	3	16797.2	8380.52	3030.9	26576.6	21578	3702.5	138093	130051	113519	196427	175558	167224	443762	435230	466181
1055	pme0281	165.019	121.029	166.027	C8H6O4	[M-H]-	Terephthalic acid	Phenolic acids	Phenolic acids	100-21-0	3	659812	675075	663583	149093	636450	867791	207818	293202	146797	295485	2.29305e+06	615552	376690	696906	703123
1056	mws0366	277.22	277.22	278.225	C18H30O2	[M-H]-	γ-Linolenic Acid	Lipids	Free fatty acids	506-26-3	1	4.28034e+07	4.15659e+07	4.09342e+07	6.21661e+06	7.278e+06	6.50267e+06	7.23033e+06	8.33753e+06	7.44666e+06	3.79314e+07	4.54786e+07	4.46875e+07	2.11932e+07	18972793	2.28574e+07
1057	MWSmce265	247.09	229.09	246.089	C14H14O4	[M+H]+	Decursinol	Lignans and Coumarins	Coumarins	23458-02-8	2	4.58959e+06	4.78418e+06	5.01042e+06	410909	338732	373987	103172	66855	62447.2	29367.9	9985.41	27341.1	17447.8	6802.97	5316.76
1058	MW0152340	516.3	457.23	515.296	C23H41N5O8	[M+H]+	Leu-Gly-Asp-Val-Ile	Amino acids and derivatives	Amino acids and derivatives	-	3	2.24172e+06	943728	1.99889e+06	427208	385233	257780	2.18884e+06	2.37423e+06	2.64722e+06	5.5094e+06	7.85544e+06	9.08482e+06	45572.7	58843.1	39759.7
1059	Zmgn000217	129.02	85.03	130.027	C5H6O4	[M-H]-	Itaconic acid	Organic acids	Organic acids	97-65-4	1	471935	601983	521294	86645.8	115142	54671.4	188408	187539	183358	441432	439403	408969	618489	512291	658542
1060	pme0001	609.18	301.07	610.19	C28H34O15	[M-H]-	Hesperetin-7-O-neohesperidoside(Neohesperidin)	Flavonoids	Flavanones	13241-33-3	2	433500	341353	349823	1.12978e+06	1.39074e+06	1.14352e+06	479403	478939	574450	479678	480215	502550	148052	219387	207088
1061	pmb2723	485.13	323.2	486.137	C21H26O13	[M-H]-	4-Hydroxycoumarin di-glucoside	Lignans and Coumarins	Coumarins	-	3	1.08334e+06	1.14491e+06	1.09561e+06	54764.1	56416.2	37160.7	301421	301424	292704	2.53189e+07	2.22051e+07	2.44274e+07	130273	99316.1	154173
1062	MWSmce674	451.36	89.06	450.35	C31H46O2	[M+H]+	Phylloquinone (Vitamin K1)	Others	Vitamin	84-80-0	3	33280	36833.2	33138.2	70535.1	72690.7	82872.7	81502.6	76659.7	75362.1	61715.1	68255.6	67581.7	64127.9	86115.8	72726.4
1063	Wagp005836	291.12	219.07	290.115	C16H18O5	[M+H]+	Sibiricin	Lignans and Coumarins	Coumarins	18196-01-5	1	6.29807e+07	7.5657e+07	8.53215e+07	2.33344e+06	2.0739e+06	1.92896e+06	351368	384652	388172	66173.7	53440.6	44186.3	28276.6	3524.21	29391.9
1064	Lmfn001258	467.08	169.01	468.09	C20H20O13	[M-H]-	Maplexin D (2,4-Di-O-Galloyl-1,5-Anhydro-D-Glucitol)	Phenolic acids	Phenolic acids	1355573-86-2	3	11132.6	22176.8	21233.2	41406.9	29544.1	29094.4	28544.4	37335.3	35273.1	57728.2	36886.5	38003.9	40661.4	40759	36954
1065	Amhp006655	315.266	212.2	314.3	C18H18O5	[M+H]+	Naringenin trimethyl ether	Others	Others	-	3	213484	189315	231497	5.20479e+06	5.56635e+06	5.21347e+06	5.8384e+06	6.08885e+06	5.327e+06	2.33417e+06	1.96114e+06	2.1566e+06	174817	173823	231721
1066	Lmjp003090	385.11	223.06	384.106	C17H20O10	[M+H]+	Isofraxidin-7-O-glucoside	Lignans and Coumarins	Coumarins	483-91-0	3	124754	256008	121675	738392	742183	834264	1.09753e+06	1.01344e+06	949580	540639	581187	394340	542798	763802	780984
1067	pmb0501	131.13	114.1	130.122	C5H14N4	[M+H]+	Agmatine	Alkaloids	Alkaloids	306-60-5	3	439631	532335	505714	583036	553178	532058	1.64226e+06	1.63262e+06	1.61421e+06	638500	610080	576553	106808	61893.5	101176
1068	pme3961	252.11	136.06	251.102	C10H13N5O3	[M+H]+	2'-Deoxyadenosine	Nucleotides and derivatives	Nucleotides and derivatives	958-09-8	3	22886.8	57171.2	62382.2	46915.4	60475.8	60389.5	8359.2	65401.6	86357.3	306342	327753	308602	514638	397625	539288
1069	HJN041	451.12	289.07	452.132	C21H24O11	[M-H]-	Epicatechin glucoside	Flavonoids	Flavanols	-	3	17669.2	24549.6	21070.5	11990.2	30173.5	27679.2	111572	13089.4	114059	299561	248434	275508	3.35846e+06	2.99915e+06	3.42788e+06
1070	pme3256	611.16	303.05	611.161	C27H31O16+	[M]+	Delphinidin-3-O-rutinoside	Flavonoids	Anthocyanidins	15674-58-5	3	96287.9	66199.8	78258.7	41106.5	39679.5	35381.5	72707.2	125395	93308.5	90508.7	131186	63784.2	135678	58394.5	50398.2
1071	mws0256	118.09	72.08	117.079	C5H11NO2	[M+H]+	L-Valine	Amino acids and derivatives	Amino acids and derivatives	72-18-4	3	1.39001e+06	1.27035e+06	1.23692e+06	1.43257e+06	1.39681e+06	1.44117e+06	3.97485e+06	4.17532e+06	4.04578e+06	4.10224e+06	4.0224e+06	4.05287e+06	1.56371e+06	1.38931e+06	1.32065e+06
1072	HJN090	433.11	271.06	434.121	C21H22O10	[M-H]-	Butin-7-O-glucoside	Flavonoids	Flavanones	-	3	65521.5	92058.9	58823.4	371095	687984	335547	2.33157e+06	1.72723e+06	2.30587e+06	285950	266357	659253	43776.3	44256.2	33276.9
1073	MWSmce617	247.1	175.04	246.089	C14H14O4	[M+H]+	Marmesin	Lignans and Coumarins	Coumarins	13849-08-6	1	8.13729e+07	9.43768e+07	1.08633e+08	6.24751e+06	5.73309e+06	5.69621e+06	806496	1.06058e+06	942329	236157	214468	146619	42571.3	21334.8	10988
1074	Lmsp009300	315.09	272.07	314.079	C17H14O6	[M+H]+	5,6-Dihydroxy-7,4'-dimethoxyflavone (Ladanein)	Flavonoids	Flavones	10176-71-3	3	679854	685000	700712	25378.1	16179.7	21289.6	20934.8	28612.9	7933.21	2536.29	13736.2	5679.35	4336.23	16870	9692.83
1075	pmb0876	454.29	313.27	453.286	C21H44NO7P	[M+H]+	LysoPE 16:0	Lipids	LPE	53862-35-4	1	9.15436e+06	8.4464e+06	2.14026e+06	2.7056e+07	3.01569e+07	2.74214e+07	2.94976e+07	4.20151e+07	4.02357e+07	4.1831e+07	4.43087e+07	4.82858e+07	2.8353e+06	2.87646e+06	2.77601e+06
1076	MWSmce675	271.08	108.02	272.09	C12H16O7	[M-H]-	Arbutin	Phenolic acids	Phenolic acids	497-76-7	3	127320	135024	101368	85336	71485.6	57707.4	73382.9	62090.8	49462.3	15885.9	15469.8	15826.5	94516	154748	152097
1077	mws0049	307.08	139.04	306.074	C15H14O7	[M+H]+	Gallocatechin	Flavonoids	Flavanols	970-73-0	3	19963.5	8851.97	5430.44	24344.7	3983.51	9725.23	31692.9	23569.7	28542.8	2932.31	13019.6	35475.7	2.32047e+06	2.57287e+06	2.24806e+06
1078	Lmxp001668	151.08	91.05	150.068	C9H10O2	[M+H]+	2-Methoxy-4-ethenylphenol	Phenolic acids	Phenolic acids	7786-61-0	3	85242.1	74770.9	134964	866808	813725	759315	485176	544616	486854	14876.5	28527.2	43732.7	146703	134299	200726
1079	Lmsn003297	449.11	287.06	450.116	C21H22O11	[M-H]-	3,4,2',4',6'-Pentahydroxychalcone-4'-O-glucoside	Flavonoids	Chalcones	-	3	260746	212885	195629	833720	1.04864e+06	802794	2.65872e+06	2.28691e+06	2.65957e+06	1.48226e+06	1.48083e+06	1.42203e+06	5.57578e+06	8.27427e+06	7.94493e+06
1080	Lmyn005812	675.36	397.14	676.367	C33H56O14	[M-H]-	Gingerglycolipid A	Lipids	Glycerol ester	145937-22-0	1	1.17808e+06	1.89628e+06	2.27581e+06	17355.5	24060.4	26226.4	22335.2	24965.4	18602.1	60389.1	35793	45567.8	4775.45	3763.74	7159.27
1081	mws1050	148.06	88.04	147.053	C5H9NO4	[M+H]+	O-Acetylserine	Amino acids and derivatives	Amino acids and derivatives	5147-00-2	3	147552	136207	195789	490170	353797	358259	350694	168897	362473	358874	381911	304012	197421	591144	453657
1082	Hmpp002612	611.16	287.05	610.153	C27H30O16	[M+H]+	Luteolin-7-O-gentiobioside	Flavonoids	Flavones	-	1	2.2758e+06	2.53308e+06	2.48595e+06	9	9	9	9	9	9	9	9	9	722955	1.37767e+06	1.0946e+06
1083	Cmmn012997	301.22	301.22	302.225	C20H30O2	[M-H]-	Abietic acid	Terpenoids	Ditepenoids	514-10-3	3	270015	272733	329141	300489	325955	162689	322047	202484	310586	207165	212968	322690	337904	358932	204003
1084	MW0012982	540.33	466.3	481.317	C23H48NO7P	[M+CH3COO]-	1-Pentadecanoyl-sn-glycero-3-phosphocholine	Lipids	PC	-	3	8873.34	5775.77	6206.28	22697	30860.3	32481	30466.2	41196.5	25370	42276.1	39168.8	41732.8	1887.46	2159.11	1755.89
1085	pmb3042	491.12	329.1	492.127	C23H24O12	[M-H]-	Tricin-5-O-Glucoside	Flavonoids	Flavones	32769-00-9	3	46921.9	96280.7	169262	167920	139096	165582	175985	207969	207042	18980.9	39458.5	34988.1	9	9	9
1086	Zmhn000892	301.09	139.05	302.1	C13H18O8	[M-H]-	4-O-Glucosyl-3,4-dihydroxybenzyl alcohol	Phenolic acids	Phenolic acids	-	2	32525	47254.3	26255.4	347723	360402	295637	456772	417722	415846	57881.2	61117.6	55961.9	708357	729353	779499
1087	Lmgp000659	136.08	91.05	135.068	C8H9NO	[M+H]+	2-Phenylacetamide	Alkaloids	Alkaloids	103-81-1	3	1.50922e+06	2.24689e+07	2.42688e+07	1.11468e+07	1.08965e+07	1.04705e+07	9.15255e+06	9.39485e+06	8.5968e+06	3.7863e+07	3.47201e+07	3.30584e+07	8.37276e+06	7.97462e+06	8.11836e+06
1088	pmb0636	581.15	431.3	580.143	C26H28O15	[M+H]+	Orientin-7-O-arabinoside	Flavonoids	Flavones	-	2	1.09234e+07	1.25911e+07	1.18711e+07	172489	103427	96521.2	74918.2	113870	66366.9	143452	131309	130174	137445	155751	149257
1089	Lmyn002540	368.1	162.06	369.106	C16H19NO9	[M-H]-	Dioxindole-3-acetyl-3-O-glucoside	Alkaloids	Plumerane	-	3	182238	208988	166837	399808	411702	351965	250407	301712	274995	103668	98637.5	119286	1.42289e+06	1.36252e+06	1.52189e+06
1090	pme0183	152.06	135.03	151.049	C5H5N5O	[M+H]+	Isoguanine	Nucleotides and derivatives	Nucleotides and derivatives	3373-53-3	3	22936.1	55112.6	40145.4	138629	145450	185747	170840	296853	268567	123061	89385.7	105403	44280.9	126677	237434
1091	Zblp004717	625.17	317.07	624.169	C28H32O16	[M+H]+	3'-methoxyquercetin-3-O-L-rhamnosyl(1→2)-glucopyranoside	Flavonoids	Flavonols	-	3	2.21831e+06	2.88676e+06	3.84918e+06	409350	294975	331730	360668	240388	309474	4.37495e+06	5.71318e+06	5.5117e+06	686062	1.46032e+06	1.67356e+06
1092	MWSslk146	595.17	433.12	594.159	C27H30O15	[M+H]+	4'-O-Glucosylvitexin	Flavonoids	Flavones	38950-94-6	1	4.71501e+07	6.26924e+07	5.94263e+07	1.65429e+06	1.18613e+06	1.68335e+06	4.44807e+07	4.63755e+07	4.8355e+07	1.43905e+07	13003391	1.67044e+07	2.59809e+06	2.51816e+06	2.58587e+06
1093	Lmnp002448	641.17	479.11	640.164	C28H32O17	[M+H]+	5,7,3',4'-Tetrahydroxy-6-methoxyflavone-8-C-[glucosyl-(1-2)]-glucoside	Flavonoids	Flavones	-	3	1.33853e+06	1.47565e+06	1.39364e+06	121660	176111	122243	219191	204532	217468	1.85688e+06	1.69349e+06	1.94281e+06	334208	277714	99652.4
1094	Smhp003736	581.14	413.08	580.143	C26H28O15	[M+H]+	carlinoside	Flavonoids	Flavones	59952-97-5	3	3.49892e+06	4.9565e+06	4.30015e+06	35479.2	30406	40503.9	31341.6	103487	9	60180.1	21395.6	34503.7	28967	40266.2	7345.37
1095	pmb0665	611.16	465.1	610.153	C27H30O16	[M+H]+	Orientin-7-O-glucoside	Flavonoids	Flavones	-	3	372606	392983	342218	43775.1	31794.3	12862.6	31868.1	54758.3	35524.3	447623	449467	252132	132558	235513	223052
1096	MW0108103	400.15	364.16	293.174	C15H23N3O3	[M-H]-	Lys-Phe	Amino acids and derivatives	Amino acids and derivatives	6235-35-4	3	4746.21	6686.99	7548.16	9	9	9	9	9	9	3658.25	3768.25	4304.26	10300.2	9523.69	9923.63
1097	Lmqn000351	325.11	59.01	326.121	C12H22O10	[M-H]-	Rutinose	Others	Saccharides	90-74-4	3	108316	102376	74215.7	228385	297528	370616	310682	299492	366815	287226	221837	290936	148456	169492	197234
1098	MW0107559	353.1	191.07	246.122	C10H18N2O5	[M-H]-	Isoleucylaspartic acid	Amino acids and derivatives	Amino acids and derivatives	-	3	797079	716148	1.75116e+06	4583.43	6146.6	5056.99	3049.34	1303.01	2362.28	2776.89	4329.7	2331.59	5337.94	772.769	5927.88
1099	pmb0682	801.22	445.11	800.216	C38H40O19	[M+H]+	Apigenin-8-C-glucoside-7-O-(6''-sinapoyl)glucoside	Flavonoids	Flavones	-	3	1.58884e+06	1.04976e+06	1.37179e+06	38757.2	39329.1	33473.7	31099.4	26064.7	3871.99	9362.47	13649.6	23554.7	23028.8	16328.2	8567.11
1100	Lmbn009444	297.24	183.14	298.251	C18H34O3	[M-H]-	Ricinoleic acid	Lipids	Free fatty acids	141-22-0	2	229568	229292	221752	155241	166378	163873	217432	178296	213402	139877	137029	135273	535624	518582	546133
1101	Wagp010286	198.13	142.06	197.12	C14H15N	[M+H]+	2-(1-Pentenyl)quinoline	Alkaloids	Quinoline alkaloids	5715-00-4	2	2.30503e+06	2.27812e+06	2.85791e+06	79337.2	6002.92	19147.2	3986.4	4372.01	2915.45	4785.21	1106.91	2725.91	3345.67	9	1231.98
1102	Wagp003404	293.19	177.05	292.179	C16H24N2O3	[M+H]+	N-cis-Feruloyl-1,6-Hexanediamine	Alkaloids	Phenolamine	-	1	2.11139e+06	2.03978e+06	2.30595e+06	8.52419e+06	6.89455e+06	7.43548e+06	7.78286e+06	7.94724e+06	8.27361e+06	2.25676e+06	2.01605e+06	2.45865e+06	821490	702594	707121
1103	MWSmce585	104.07	59.01	103.063	C4H9NO2	[M+H]+	Methyl 3-aminopropanoate	Amino acids and derivatives	Amino acids and derivatives	4138-35-6	2	6.67881e+06	7.8091e+06	6.73608e+06	1.21168e+07	1.34918e+07	1.18879e+07	1.65709e+07	1.61229e+07	1.63787e+07	4.61109e+06	3.82594e+06	4.03298e+06	1.29438e+07	1.30319e+07	1.3323e+07
1104	Wagp004508	417.18	169.12	416.168	C19H28O10	[M+H]+	Diosphenol 2-(6''-Malonyl)Glucoside	Others	Others	-	3	627903	1.62655e+06	685930	1.85168e+06	1.18977e+06	1.69887e+06	2.58811e+06	2.17401e+06	4.83171e+06	702479	839692	1.26902e+06	3.52267e+06	2.67743e+06	3.39419e+06
1105	MW0144206	323.13	59.01	324.132	C15H20N2O6	[M-H]-	Abu-Leu-OH	Amino acids and derivatives	Amino acids and derivatives	-	3	862360	903016	972523	476402	475308	380186	552319	559573	464482	338095	299621	331001	455360	514781	411204
1106	pme0008	176.1	113.07	175.096	C6H13N3O3	[M+H]+	L-Citrulline	Amino acids and derivatives	Amino acids and derivatives	372-75-8	3	452590	497080	546557	121060	136213	135859	9	9	9	141417	196928	524580	533135	577967	516111
1107	mws0982	126.1	68.05	125.095	C6H11N3	[M+H]+	1-Methylhistamine	Alkaloids	Alkaloids	501-75-7	3	71153.9	59956.5	62880	62892.6	77487.1	65393.2	52834.8	73335	71711.4	69766.6	77754.7	64337.1	58849.3	51016.4	62202.6
1108	mws0236	124.01	79.96	125.015	C2H7NO3S	[M-H]-	2-Aminoethanesulfonic acid	Organic acids	Organic acids	107-35-7	3	12051.6	29868.4	42523.8	394291	287356	402356	631481	1.02139e+06	791175	126886	143883	119573	1.24275e+06	1.14377e+06	1.32072e+06
1109	pmp001007	289.07	274.05	288.063	C15H12O6	[M+H]+	1,7-Dihydroxy-2,3-dimethoxyxanthone	Flavonoids	Other Flavonoids	78405-33-1	3	710949	704221	552835	17668.3	15057.1	14192.8	7288.11	11909.6	11301.8	12519.5	27314.4	12688.5	39762.6	32099.5	56329.6
1110	MW0156654	552.24	448.23	553.25	C23H35N7O9	[M-H]-	Ser-Arg-Tyr-Glu	Amino acids and derivatives	Amino acids and derivatives	-	3	56220.4	54327.7	52223.6	61497.2	57220.5	56653.2	363902	388150	397158	71347.9	68342.9	70999.7	706940	739952	722511
1111	mws1080	341.11	179.06	342.116	C12H22O11	[M-H]-	Galactinol	Others	Saccharides	3687-64-7	1	5.46426e+06	4.37086e+06	4.57583e+06	7.28329e+06	9.00795e+06	9.46581e+06	1.22791e+07	1.07228e+07	1.19383e+07	1.60105e+07	1.56614e+07	2.0041e+07	4.47744e+06	4.32719e+06	3.99327e+06
1112	Lmhn003240	237.04	121.03	238.048	C11H10O6	[M-H]-	Benzoylmalic acid	Phenolic acids	Phenolic acids	22138-51-8	3	810222	763344	762666	209620	247355	250010	94625.4	94016.8	72076.2	13889.1	15840.5	27403.5	117370	89354.6	99625.1
1113	MW0155368	409.18	229.08	408.18	C22H24N4O4	[M+H]+	Phe-Trp-Gly	Amino acids and derivatives	Amino acids and derivatives	-	3	753970	816461	756364	1.60945e+06	1.60429e+06	1.42102e+06	834748	818253	802775	530221	549195	574669	338891	227912	331120
1114	Zmpn004068	567.17	273.08	568.179	C26H32O14	[M-H]-	Phloretin-2'-O-(6''-O-xylosyl)glucoside	Flavonoids	Chalcones	-	3	5992.54	14539	14151.6	240152	216605	216604	147757	124576	114125	17142.9	17344.5	22587.8	6875.37	5574.35	9
1115	MWS04447	130.09	70.07	129.079	C6H11NO2	[M+H]+	Homoproline	Amino acids and derivatives	Amino acids and derivatives	56879-46-0	2	585981	651134	664872	184088	201195	264374	483281	475849	444998	894426	786375	770138	848259	820728	781520
1116	pme2117	426.02	158.93	427.029	C10H15N5O10P2	[M-H]-	Adenosine 5'-diphosphate	Nucleotides and derivatives	Nucleotides and derivatives	58-64-0	3	223220	245180	237048	366000	341672	353071	526786	437966	497546	5.43249e+06	4.31229e+06	4.4249e+06	788632	671562	546968
1117	Lmlp005572	433.11	271.06	432.106	C21H20O10	[M+H]+	Galangin-7-O-glucoside	Flavonoids	Flavones	-	2	1.46569e+06	2.25503e+06	2.42338e+06	2.23853e+07	2.07561e+07	2.24723e+07	1.64608e+07	1.94144e+07	2.27987e+07	7.16158e+06	6.46778e+06	1.01735e+07	447805	411750	227543
1118	Lajp006159	455.19	219.07	454.183	C22H30O10	[M+H]+	Yuehgesin glucoside	Lignans and Coumarins	Coumarins	-	3	38519	21289.9	41036.5	163450	147232	121353	954934	252000	304951	250577	245703	237009	220473	298053	938387
1119	mws1603	741.26	579.21	742.268	C34H46O18	[M-H]-	Eleutheroside E	Lignans and Coumarins	Lignans	39432-56-9	3	2.51534e+06	2.36873e+06	1.68593e+06	1.08438e+07	1.23302e+07	1.23937e+07	1.08595e+07	1.27561e+07	1.32683e+07	1.93285e+06	2.2114e+06	1.77045e+06	2.55962e+06	3.61602e+06	2.90469e+06
1120	pme1178	284.1	152.06	283.092	C10H13N5O5	[M+H]+	Guanosine	Nucleotides and derivatives	Nucleotides and derivatives	118-00-3	1	9	2.77155e+06	2.88477e+06	7.11331e+06	6.39412e+06	6.09325e+06	9	7.98963e+06	6.55407e+06	1.89153e+07	1.73317e+07	1.7629e+07	4.50091e+06	4.29547e+06	4.91173e+06
1121	mws0749	137.02	93.03	138.032	C7H6O3	[M-H]-	4-Hydroxybenzoic acid	Phenolic acids	Phenolic acids	99-96-7	3	4.28607e+06	4.35301e+06	4.39781e+06	1.49337e+06	1.39301e+06	1.51873e+06	2.54431e+06	2.60468e+06	2.67418e+06	1.67832e+06	1.95219e+06	1.94174e+06	850108	806832	779453
1122	MW0145747	490.17	431.12	491.186	C18H29N5O11	[M-H]-	Asn-Glu-Thr-Glu	Amino acids and derivatives	Amino acids and derivatives	-	3	834069	780855	739417	113494	143732	112286	132263	114135	106798	232372	268254	206455	266294	345899	295285
1123	Lhqp101805	325.09	163.04	324.084	C15H16O8	[M+H]+	Skimmin (7-Hydroxycoumarin-7-O-glucoside)	Lignans and Coumarins	Coumarins	93-39-0	2	4.00448e+06	5.29868e+06	5.52681e+06	89923.4	188994	42139.1	63233.5	45855.4	23606.7	459208	594050	410097	11519.6	8488.67	20975.1
1124	Lmtn004049	263.13	204.12	264.136	C15H20O4	[M-H]-	Abscisic acid	Organic acids	Organic acids	21293-29-8	1	11058.7	16256.2	17566	66012.6	55473.7	63921.1	272877	259357	288700	367180	322017	318278	17277.1	18620.4	23049.3
1125	Cmpp003619	193.05	105.07	192.042	C10H8O4	[M+H]+	6,7-Dihydroxy-4-methylcoumarin	Lignans and Coumarins	Coumarins	529-84-0	2	2.81881e+06	2.86603e+06	3.35106e+06	5.66248e+06	5.90061e+06	5.34681e+06	3.49619e+06	3.11074e+06	3.34399e+06	1.99149e+06	2.23407e+06	1.87477e+06	361704	373759	344320
1126	MWSmce041	191.1	145.1	190.099	C12H14O2	[M+H]+	Butylphthalide	Others	Lactones	6066-49-5	3	20643.4	19164.9	16286.6	22992.4	26535.5	21860.2	16227.3	8339.81	16733.9	15940.8	12133.1	16154.1	570064	617368	596525
1127	Wagp009135	371.15	203.03	370.142	C21H22O6	[M+H]+	Lansiumarin B	Lignans and Coumarins	Coumarins	-	1	521420	446318	445366	20865.9	26835.4	15272	4983	6120.77	9652.87	2102.73	596.244	10067.4	9	9	9
1128	pma3101	256.08	124.04	256.082	C11H14NO6+	[M]+	Nicotinate D-ribonucleoside	Others	Vitamin	17720-18-2	3	1.06911e+06	1.43382e+06	1.83708e+06	1.81661e+06	1.60943e+06	1.38278e+06	4.49288e+06	4.71615e+06	4.4682e+06	883637	942772	849184	2.268e+06	2.31313e+06	2.47521e+06
1129	Wagp012423	521.22	261.11	520.21	C30H32O8	[M+H]+	8-(2-{[3-hydroxy-4-(7-methoxy-2-oxochromen-8-yl)-2-methylbutan-2-yl]oxy}-3-methylbut-3-en-1-yl)-7-methoxychromen-2-one	Lignans and Coumarins	Coumarins	-	1	1.63828e+07	1.40888e+07	1.53212e+07	756428	1.17763e+06	1.14459e+06	436751	293527	495589	46678	41891.1	29204	5452.8	7453.34	7521.65
1130	MW0153138	549.32	289.1	548.317	C23H44N6O9	[M+H]+	Lys-Ser-Thr-Leu-Thr	Amino acids and derivatives	Amino acids and derivatives	-	3	795488	808095	737529	25391.8	18022.9	26697.1	11957.8	12467	11630.8	1834.55	4899.52	2777.4	657.053	1027.82	1664.19
1131	pmb0782	86.1	69.07	85.0891	C5H11N	[M+H]+	Piperidine	Alkaloids	Piperidine alkaloids	110-89-4	3	556077	537601	551949	821546	790705	805395	1.19128e+06	1.22232e+06	1.00632e+06	1.75916e+06	1.7752e+06	1.66013e+06	482559	561524	520241
1132	Wagp010206	305.14	189.05	304.131	C17H20O5	[M+H]+	2-(7-butoxy-4,8-dimethyl-2-oxochromen-3-yl)acetic acid	Lignans and Coumarins	Coumarins	-	1	4.01657e+07	4.75857e+07	4.73176e+07	552548	655483	430631	142250	173109	191988	17546.2	17178.6	21360.4	8082.36	8355.86	9292.41
1133	MWStz103	399.15	250.09	398.137	C15H22N6O5S	[M+H]+	S-(5'-Adenosyl)-L-methionine	Amino acids and derivatives	Amino acids and derivatives	29908-03-0	3	1.0719e+06	1.58372e+06	873027	3.16364e+06	2.06358e+06	3.45959e+06	3.85232e+06	2.60311e+06	3.12745e+06	5.75035e+06	1.05361e+07	1.05692e+07	382952	330158	452289
1134	pmb2591	245.09	203.08	246.1	C13H14N2O3	[M-H]-	N-Acetyl-L-Tryptophan	Amino acids and derivatives	Amino acids and derivatives	1218-34-4	2	1.25908e+07	1.34239e+07	1.30791e+07	619815	680422	673340	1.25789e+06	1.38686e+06	1.32816e+06	883165	950343	915383	1.70357e+06	1.68403e+06	1.70312e+06
1135	Lmjp101302	291.12	219.06	290.115	C16H18O5	[M+H]+	5,6-Dimethoxy-8-(3'-methyl-2'-oxobutyl)coumarin	Lignans and Coumarins	Coumarins	-	1	6.44275e+07	7.35922e+07	8.33969e+07	3.525e+06	3.05895e+06	3.17291e+06	717558	738007	607501	334696	348919	356770	19233.4	61576.3	36388.1
1136	mws0458	151.04	136.02	152.047	C8H8O3	[M-H]-	Vanillin; 4-Hydroxy-3-Methoxybenzaldehyde	Phenolic acids	Phenolic acids	121-33-5	3	155809	199705	136847	515856	555985	539035	426340	362246	439827	387257	329970	324496	353772	362868	363032
1137	Wagp014067	531.2	203.03	530.194	C31H30O8	[M+H]+	2-((1-(7-methoxy-2-oxo-2H-chromen-8-yl)-3-methylbut-3-en-2-yl)oxy)-4-((3-methylbut-2-en-1-yl)oxy)-2,3-dihydro-7H-furo[3,2-g]chromen-7-one	Lignans and Coumarins	Coumarins	-	1	9.43345e+06	9.27036e+06	7.83137e+06	688380	618542	569279	246311	355507	504411	127482	155119	127327	169064	340010	468706
1138	pmb2997	799.19	461.1	800.201	C34H40O22	[M-H]-	Chrysoeriol-7-O-Sophoroside-5-O-glucuronide	Flavonoids	Flavones	-	3	96281.2	97261.8	58829.9	9	9	9	1071.61	878.601	3919.03	9	9	9	9	9	9
1139	Wagp006657	305.1	203.03	304.095	C16H16O6	[M+H]+	Heraclenol	Lignans and Coumarins	Coumarins	31575-93-6	1	4.55861e+06	5.50595e+06	5.69427e+06	592613	551140	614465	118773	128088	107875	222000	277759	217468	7253.42	29099.9	11618.1
1140	pmb2620	207.07	133.07	208.074	C11H12O4	[M-H]-	3,4-Dimethoxycinnamic acid	Phenolic acids	Phenolic acids	2316-26-9	3	6996.54	10618.5	9430.57	12795.1	10161.4	9920.04	49897	43522.5	37200.4	1294.01	8173.06	2740.62	78012.3	77342.1	94530.4
1141	MWSprf024	247.1	175.03	246.089	C14H14O4	[M+H]+	(S)-Columbianetin	Lignans and Coumarins	Coumarins	3804-70-4	2	8.17429e+07	8.84386e+07	9.69114e+07	5.44989e+06	5.31977e+06	5.05056e+06	917124	940889	845742	271967	211396	216574	29262.8	36347.2	36335.1
1142	pme3007	402.99	158.93	404.002	C9H14N2O12P2	[M-H]-	Uridine 5'-diphosphate	Nucleotides and derivatives	Nucleotides and derivatives	27821-45-0	3	177901	162827	164999	140911	125257	119342	86258.8	111133	93646	256150	252432	23190.2	156232	185501	178681
1143	pme2827	239.24	223.24	240.245	C16H32O	[M-H]-	Palmitaldehyde	Lipids	Free fatty acids	629-80-1	3	2.16053e+07	2.16706e+07	2.15481e+07	3.28489e+07	3.1639e+07	3.54242e+07	3.53362e+07	3.42924e+07	3.48212e+07	5.29662e+07	4.73006e+07	5.30073e+07	4.42601e+07	4.92308e+07	4.55592e+07
1144	MWSmce709	130.06	103.05	129.058	C9H7N	[M+H]+	Isoquinoline	Alkaloids	Isoquinoline alkaloids	119-65-3	2	2.49366e+06	2.87177e+06	3.18558e+06	520657	711133	556707	895493	1.1781e+06	1.32416e+06	853107	795778	826316	392702	400171	452417
1145	Lmhp012042	355.28	263.24	354.277	C21H38O4	[M+H]+	2-Linoleoylglycerol	Lipids	Glycerol ester	3443-82-1	1	3646.23	3940.76	5664.13	11775.8	20342.4	13289	14748.8	8338.42	10916.5	17211.1	7665.59	8116.18	26666.2	31309.5	15230.8
1146	Zbln003676	385.13	205.05	386.137	C21H22O7	[M-H]-	7-hydroxy-4-methoxyphenanthrene-2-O-glucoside	Quinones	PhenAnthraquinones	-	2	569972	602709	519553	2.78538e+06	2.60083e+06	2.75712e+06	5.27837e+06	5.44987e+06	5.0895e+06	3.60474e+06	4.40113e+06	4.13647e+06	632040	539112	512378
1147	Zmdp000972	136.04	91.05	135.035	C4H9NO2S	[M+H]+	S-Methyl-L-cysteine	Amino acids and derivatives	Amino acids and derivatives	1187-84-4	2	9	2.20944e+07	2.14157e+07	10759485	1.04914e+07	9.63051e+06	8.17154e+06	8.64954e+06	8.34387e+06	3.27528e+07	3.55138e+07	2.91851e+07	7.08002e+06	7.21303e+06	7.13243e+06
1148	Lacp005577	457.2	133.1	456.199	C22H32O10	[M+H]+	3-(3'-Hydroxybutyl)-2,4,4-trimethylcyclohexa-2,5-dienone malonyl glucoside	Terpenoids	Sesquiterpenoids	-	3	5713.76	11615.4	10100.9	163022	168095	139010	40409.2	207967	87324.6	8050.18	3322.69	1462.52	9	9	9
1149	Smhp003438	611.16	593.14	610.153	C27H30O16	[M+H]+	Luteolin-6,8-di-C-glucoside	Flavonoids	Flavones	29428-58-8	1	5.51082e+06	5.29939e+06	5.00154e+06	258014	271598	205465	93188.7	166640	199791	377236	329265	283794	198259	316956	222183
1150	MWSHY0190	609.18	301.08	608.174	C28H32O15	[M+H]+	Diosmetin-7-O-rutinoside (Diosmin)	Flavonoids	Flavones	520-27-4	1	8.24172e+07	9.73018e+07	9.71748e+07	715973	609743	660677	777996	1.10841e+06	1.26067e+06	8.51144e+06	1.0274e+07	1.17326e+07	2.8784e+06	3.06292e+06	2.09943e+06
1151	Yshs000041	459.23	295.22	460.246	C26H36O7	[M-H]-	Vibsanin J	Terpenoids	Ditepenoids	-	2	53434.4	62291.6	57026.9	37585.6	37241.8	47853.6	60368.9	67622.8	37880.3	82619.6	67441.5	101884	36293.2	59629.2	61638.1
1152	Lmgn002184	173.05	93.03	174.053	C7H10O5	[M-H]-	2-Oxoheptanedionic acid	Organic acids	Organic acids	17126-90-8	3	52472.3	60733.4	50616.6	393993	524882	521054	86650.1	62576.6	71155.6	25524.1	42465.9	43113.2	12119.8	24416.5	25177.5
1153	MW0134154	479.08	316.02	480.09	C21H20O13	[M-H]-	myricetin-3-O-hexoside	Flavonoids	Flavonols	-	3	5913.46	10022.9	11011.8	7301.82	17621	3780.16	11082.3	12854.6	9848.89	23180.1	25346.9	46822	1.29029e+07	1.21936e+07	1.58299e+07
1154	pme0500	503.16	323.1	504.169	C18H32O16	[M-H]-	D-Melezitose	Others	Saccharides	597-12-6	3	1.84037e+06	2.05379e+06	1.99558e+06	8.9077e+06	5.20964e+06	6.73474e+06	8.91462e+06	9.842e+06	8.46444e+06	7.98067e+06	7.10651e+06	1.12118e+07	9.79032e+06	1.0949e+07	1.06987e+07
1155	Lmbp003208	385.12	223.06	384.106	C17H20O10	[M+H]+	Fraxidin-8-O-glucoside	Lignans and Coumarins	Coumarins	-	3	287679	315246	328629	327798	276761	157797	418305	408246	377629	237561	293505	297360	4.22337e+06	2.60955e+06	5.25761e+06
1156	mad2116	441.08	295.05	442.09	C22H18O10	[M-H]-	Bis(p-Coumaroyl)tartaric acid	Phenolic acids	Phenolic acids	-	3	16043	28859.9	22983.8	452768	533073	431014	116022	119616	130347	8239.69	7328.88	6195.14	13761.1	10398.9	11839.4
1157	Lmnp002845	463.13	343.09	462.116	C22H22O11	[M+H]+	Hispidulin-8-C-glucoside	Flavonoids	Flavones	-	1	2.38178e+06	2.32413e+06	2.03108e+06	745946	758123	804987	416809	359607	232632	87528	30251.1	63613.6	41285.2	73127.3	51381.2
1158	Hmmp001310	188.07	118.07	187.063	C11H9NO2	[M+H]+	3-Indoleacrylic acid	Alkaloids	Plumerane	1204-06-4	2	4.06605e+06	4.89492e+06	4.79235e+06	879162	873567	744380	1.24109e+06	1.8186e+06	1.55447e+06	1.29179e+06	1.16438e+06	1.14542e+06	653155	647422	670296
1159	Lmmn000214	487.17	341.11	488.174	C18H32O15	[M-H]-	Solatriose	Others	Saccharides	528-40-5	3	199654	359485	159253	1.11551e+06	735210	427824	1.33689e+06	1.47141e+06	411187	1.59795e+06	1.90641e+06	1.32116e+06	244216	241801	395969
1160	MW0145778	369.19	226.09	368.181	C15H24N6O5	[M+H]+	Asn-His-Val	Amino acids and derivatives	Amino acids and derivatives	-	3	2.65394e+06	3.61511e+06	5.09532e+06	1.43553e+06	1.01199e+06	995372	236411	174960	221121	1.18116e+06	1.11168e+06	1.29482e+06	2.82619e+06	2.96068e+06	3.11158e+06
1161	Lmsp004166	611.16	303.05	610.153	C27H30O16	[M+H]+	Quercetin-3-O-glucoside-7-O-rhamnoside	Flavonoids	Flavonols	-	3	165078	270093	376049	131938	65802.2	38928.1	149174	222658	381135	4.75589e+06	4.0504e+06	4.18316e+06	2.42962e+06	2.80373e+06	1.0677e+06
1162	MWS5235	299.26	253.25	300.266	C18H36O3	[M-H]-	12-Hydroxyoctadecanoic acid	Lipids	Free fatty acids	106-14-9	3	78959.9	89906.7	88313.6	102118	107819	110971	105497	117342	105613	120460	116594	117360	124561	138467	124608
1163	MWSHC20155	191.04	176.01	192.042	C10H8O4	[M-H]-	Scopoletin (7-Hydroxy-6-methoxycoumarin)	Lignans and Coumarins	Coumarins	92-61-5	3	3.43927e+06	3.2238e+06	4.0685e+06	172777	193508	174871	57934.1	25319.3	48939.5	1.33303e+06	1.35711e+06	1.09962e+06	29713	25599.5	27016.6
1164	Waln010743	578.35	279.23	579.354	C28H54NO9P	[M-H]-	1-(2,3-dihydroxypropoxy)-3-(((2-(dimethylamino)ethoxy)(hydroxy)phosphoryl)oxy)propan-2-yl (11Z,14Z)-octadeca-11,14-dienoate	Lipids	LPE	-	1	3.46856e+06	4.10873e+06	2.33957e+06	452303	576712	629099	1.49274e+06	1.48985e+06	912960	1.27006e+06	2.04744e+06	1.85595e+06	305690	167322	253446
1165	Zmzn000079	199	78.96	200.009	C4H9O7P	[M-H]-	D-Erythrose-4-phosphate	Others	Saccharides	585-18-2	3	9	9	9	282570	214673	800237	2.18651e+06	2.15743e+06	2.40515e+06	2.53495e+06	2.95795e+06	3.66489e+06	545645	511737	530386
1166	pmp000236	565.16	367.1	564.148	C26H28O14	[M+H]+	Isovitexin-8-O-xyloside	Flavonoids	Flavones	-	3	1.30651e+07	1.62087e+07	1.63435e+07	503651	341317	416863	7.95145e+06	6.9109e+06	9.9853e+06	2.82268e+06	1.68693e+06	1.82065e+06	337524	465783	428223
1167	Cmpp007319	261.11	189.06	260.105	C15H16O4	[M+H]+	7-Methoxy-5-Prenyloxycoumarin	Lignans and Coumarins	Coumarins	35590-41-1	2	2.5788e+06	1.96849e+06	2.6793e+06	202122	184115	227493	78107.3	80885.5	98094.9	17377.3	26551.8	12568.2	41096.1	56009.4	33725.5
1168	Lmjp101207	277.11	189.05	276.1	C15H16O5	[M+H]+	(S)-Murpanidin	Lignans and Coumarins	Coumarins	-	1	1.82842e+06	2.69159e+06	3.60312e+06	33420.6	28625.3	50626.2	10481.8	11601	20400.1	36931.7	50286.6	41626.5	13703.2	9203.94	18290.9
1169	Wagp015546	559.27	163.04	558.262	C34H38O7	[M+H]+	6-(2-((7-((3,7-dimethylocta-2,6-dien-1-yl)oxy)-2-oxochroman-4-yl)oxy)-3-methylbut-2-en-1-yl)-7-methoxy-2H-chromen-2-one	Lignans and Coumarins	Coumarins	-	1	9.81973e+06	8.06058e+06	9.68013e+06	213473	204189	242107	109668	120473	100975	19552	12206.2	12448.3	9	9	9
1170	Zajp000573	144.1	84.08	143.095	C7H13NO2	[M+H]+	N-(4-oxopentyl)-acetamide	Alkaloids	Alkaloids	-	1	3.45538e+06	6.05072e+06	5.07669e+06	3.15079e+06	2.81075e+06	2.63861e+06	1.94538e+06	2.00176e+06	2.47331e+06	2.90069e+06	3.04467e+06	2.89543e+06	2.31762e+06	2.60694e+06	2.61741e+06
1171	Jmbn003202	235.12	59.01	236.126	C10H20O6	[M-H]-	Butyl Beta-D-Fructopyranoside	Others	Saccharides	67884-27-9	2	307217	363777	318178	123209	102638	136439	148102	211639	173637	148984	183713	161195	832256	988513	972453
1172	Smsp001641	625.18	317.07	625.176	C28H33O16+	[M]+	Petunidin-3-O-rutinoside	Flavonoids	Anthocyanidins	-	3	4.46483e+07	4.15137e+07	3.79345e+07	404019	325339	248942	357356	653734	454411	1.22751e+07	1.42278e+07	1.00592e+07	8.39045e+06	7.2215e+06	6.26392e+06
1173	Walp003622	340.1	178.05	339.095	C15H17NO8	[M+H]+	6-beta-d-glucopyranosyloxyindole-3-carboxylic acid	Alkaloids	Plumerane	-	1	3.76282e+06	4.50712e+06	4.34756e+06	482630	386150	566508	467812	460965	331804	9	9	9	166073	162103	166773
1174	Lwhp010603	469.19	187.08	468.178	C26H28O8	[M+H]+	Dehydroxyevodol	Terpenoids	Terpene	-	3	57007.5	40091.4	31019.2	26568.9	24416	20110.4	286760	352097	303397	266386	205647	322228	612159	594496	583070
1175	Wagp007853	263.13	189.05	262.12	C15H18O4	[M+H]+	Dihydrosuberenol	Lignans and Coumarins	Coumarins	-	1	5.81345e+07	5.28167e+07	7.22543e+07	2.65349e+06	2.28312e+06	1.96007e+06	502991	805833	538199	151321	96229.1	69977.8	58599.3	41284.6	49683.4
1176	pmb0468	178.05	161.03	177.046	C6H11NO3S	[M+H]+	N-Formyl-L-Methionine	Amino acids and derivatives	Amino acids and derivatives	4289-98-9	3	559.233	3647.07	6303.21	9	9	9	9	9	9	9589.99	4461.92	5709.1	873144	914155	863195
1177	mws0856	463.09	301.04	464.096	C21H20O12	[M-H]-	Quercetin-4'-O-glucoside (Spiraeoside)	Flavonoids	Flavonols	20229-56-5	3	77324.1	149936	135419	9	9	9	85224.1	113556	62287.3	630621	700222	928283	1.66051e+06	1.04723e+06	1.98296e+06
1178	MW0153885	355.1	175.04	248.119	C10H20N2O3S	[M-H]-	Methionylvaline	Amino acids and derivatives	Amino acids and derivatives	14486-13-6	3	1.65616e+06	1.62862e+06	1.58987e+06	1.32073e+07	1.3428e+07	1.02634e+07	6.28016e+07	6.14799e+07	5.99006e+07	6.16568e+06	5.51918e+06	5.66748e+06	2.20196e+07	2.03513e+07	2.14901e+07
1179	Wagp006264	551.18	389.12	550.169	C26H30O13	[M+H]+	Demethylnobiletin 5-O-Glucoside	Flavonoids	Flavones	-	3	46681.8	73690.8	37828.7	232234	239457	202793	136956	117512	105517	67622.8	81067.1	18629.7	8781.15	48140.7	7406.89
1180	Zmcp102504	409.15	247.1	408.142	C20H24O9	[M+H]+	Marmesinin	Others	Others	-	1	465112	1.00237e+06	670878	164751	171264	161108	171356	215202	153387	142242	103488	136787	9	9	9
1181	mws1035	741.22	433.11	740.216	C33H40O19	[M+H]+	Kaempferol-3-O-robinoside-7-O-rhamnoside (Robinin)	Flavonoids	Flavonols	301-19-9	3	922388	987827	1.0798e+06	1.19744e+06	781209	1.21199e+06	3.06356e+06	4.26966e+06	3.80584e+06	1.02402e+06	1.12641e+06	1.75329e+06	79824.5	154826	143375
1182	MW0168990	335.13	59.01	336.147	C20H20N2O3	[M-H]-	CYCLOPIAZONIC ACID	Organic acids	Organic acids	18172-33-3	3	240646	243077	202072	378043	306120	376512	163102	234371	165192	103093	78908.1	112194	259513	212230	276397
1183	pmb2999	461.11	299.1	462.116	C22H22O11	[M-H]-	Chrysoeriol-5-O-glucoside	Flavonoids	Flavones	-	3	885898	940915	881286	26624.8	5388.97	18081.8	9	9	9	9	9	9	9	9	9
1184	mws1155	181.07	101.02	182.079	C6H14O6	[M-H]-	D-Mannitol	Others	Saccharides	69-65-8	3	64890.5	66766.3	74462.6	170990	168623	183981	210649	195684	151430	106623	113774	94439.4	103882	97884.7	110017
1185	Lmhn002895	487.09	193.06	488.096	C23H20O12	[M-H]-	Feruloylcaffeoyltartaric acid	Phenolic acids	Phenolic acids	-	3	35586.9	36276.3	9020.85	36841.9	54503.8	42993.6	82498.5	60515.5	70928.6	23297.5	26970.3	37144	15204.9	8544.42	11311.8
1186	Zmjp003179	581.15	449.11	580.143	C26H28O15	[M+H]+	Orientin-2''-O-xyloside	Flavonoids	Flavones	-	2	3.74485e+07	4.42427e+07	2.77084e+07	244614	184219	157761	252920	168197	163486	276409	261479	374898	277451	332231	346073
1187	MW0150845	468.19	114.06	469.192	C18H27N7O8	[M-H]-	His-Asn-Ala-Glu	Amino acids and derivatives	Amino acids and derivatives	-	3	204168	207611	240389	531389	512562	557542	138485	156958	147587	18042.6	26714.2	15231.7	5989.59	6436.6	10385.3
1188	Zmhn001420	165.02	121.03	166.027	C8H6O4	[M-H]-	5,7-Dihydroxy-1(3H)-isobenzofuranone	Phenolic acids	Phenolic acids	27979-58-4	3	17206.9	9	48324.4	521069	449941	571037	455470	376770	584735	89337.2	80155.7	59525.5	28533.7	62865.9	99730.9
1189	MWSmce222	259.09	161.06	258.089	C15H14O4	[M+H]+	Yangonin	Others	Stilbene	500-62-9	2	1.80267e+06	1.77996e+06	1.85234e+06	48632.6	34045.1	30337.2	12507.1	7202.27	8171.8	9	9	9	5240.58	4680.03	5212.69
1190	pmf0381	563.14	353.09	564.148	C26H28O14	[M-H]-	Vicenin-3	Flavonoids	Flavones	59914-91-9	3	409165	343813	429103	26306	16781.8	25650.1	600115	611566	630959	154531	128916	151955	25291.3	35544.4	27620
1191	Lmgn002091	173.05	93.03	174.053	C7H10O5	[M-H]-	2-Methyl-3-oxoadipic acid	Organic acids	Organic acids	-	3	20322.8	30629.2	47202.5	500826	401068	600438	82635.8	71629.7	76004.3	45953.8	18474.9	19978.9	32051.6	6158.96	7616.24
1192	Sazp004372	371.15	167.07	370.142	C21H22O6	[M+H]+	Bursehernin	Lignans and Coumarins	Lignans	-	1	242884	272317	184043	8.02822e+06	7.69847e+06	7.83199e+06	4.01829e+06	4.45374e+06	4.12393e+06	51896.1	10013.8	74656	242552	199074	348234
1193	Hmln002199	505.1	300.03	506.106	C23H22O13	[M-H]-	Quercetin-3-O-(6''-O-acetyl)galactoside	Flavonoids	Flavonols	-	3	2.90891e+06	3.27828e+06	3.03903e+06	8184.29	15137.3	3643.92	26614.8	17456.3	23244	330641	353031	270029	3.58727e+06	3.4343e+06	3.67509e+06
1194	MWS4309	262.12	188.07	261.111	C13H15N3O3	[M+H]+	Glycyl-tryptophan	Amino acids and derivatives	Amino acids and derivatives	2390-74-1	3	79262.7	92503.9	120685	43123.1	49728.1	54363.8	38117.7	24882.6	27417.5	64505	63547.3	66470.3	77927.8	61188.1	43799
1195	Zmgp005070	523.14	361.09	522.137	C24H26O13	[M+H]+	Centaurein	Flavonoids	Flavones	35595-03-0	1	5.30812e+06	5.72653e+06	5.69043e+06	180227	215627	168339	93799.1	91547	61066.3	51991.9	79881.2	87635.1	29055.7	31372.1	32865.9
1196	pmb0532	349.05	137.05	348.047	C10H13N4O8P	[M+H]+	Inosine 5'-monophosphate	Nucleotides and derivatives	Nucleotides and derivatives	131-99-7	3	4156.8	143635	183920	120239	125794	84104.7	212159	236571	236673	944493	1.15985e+06	1.05152e+06	628035	448053	578142
1197	Zbn009444	269.05	254.02	270.054	C15H10O5	[M-H]-	Anthragallol 2-Methyl Ether; 1,3-Dihydroxy-2-methoxyanthraquinone	Quinones	Anthraquinone	10383-63-8	2	86619.4	51862.4	98138.4	46241.5	46419	41011.7	5149.81	8520.5	5242.13	11668.2	17580	11094.9	1421.85	1072.93	1876
1198	MWSslk208	301.22	301.22	302.225	C20H30O2	[M-H]-	Kaurenoic Acid	Terpenoids	Ditepenoids	6730-83-2	1	360969	356846	383936	229732	257612	239829	266614	256151	276145	257755	265735	270434	295694	320369	297188
1199	Wagp009817	455.13	425.08	454.126	C24H22O9	[M+H]+	9,10-dimethoxy-5-(3,4,5-trimethoxyphenyl)furo[3',4':6,7]naphtho[2,3-d][1,3]dioxol-6(8H)-one	Lignans and Coumarins	Lignans	-	3	3754.49	1003	10932.5	1.0622e+06	1.13409e+06	980674	46511.5	47723.5	40954.9	291752	250525	253847	11544.7	8589.29	6122.72
1200	pmn001710	521.13	359.08	522.137	C24H26O13	[M-H]-	Rosmarinic acid-3'-O-glucoside	Phenolic acids	Phenolic acids	910028-78-3	3	9	9	9	1.00335e+06	1.13703e+06	1.06244e+06	439287	358579	435193	51706.8	61377.5	75590.2	883489	962756	948552
1201	mws0221	241.03	151.98	240.024	C6H12N2O4S2	[M+H]+	L-Cystine	Amino acids and derivatives	Amino acids and derivatives	56-89-3	3	36277.1	32278	65732.2	60802.2	84827.9	59309.3	48661.8	69695.5	47703	23737.3	6257.8	12544.8	8020.08	48818.8	41803.7
1202	Wagp007597	261.11	189.06	260.105	C15H16O4	[M+H]+	Isopeucenin	Lignans and Coumarins	Coumarins	-	1	1.45042e+08	1.58042e+08	1.69347e+08	7.13975e+06	5.0968e+06	4.69142e+06	1.30411e+06	1.22313e+06	1.17513e+06	157648	160742	492171	33777.1	51729.5	37009
1203	pme1605	593.15	285.04	594.159	C27H30O15	[M-H]-	Kaempferol-3-O-robinobioside(Biorobin)	Flavonoids	Flavonols	17297-56-2	3	382515	472930	430321	305724	366095	428236	1.05088e+06	1.03859e+06	977211	499856	610792	711211	956502	797159	825107
1204	Lmzp003497	333.17	163.04	332.162	C19H24O5	[M+H]+	Marmin[7-(6',7'-Dihydroxygeranyloxy)coumarin]	Lignans and Coumarins	Coumarins	14957-38-1	1	3.89404e+06	2.9886e+06	5.03188e+06	161035	191228	227170	64131.9	44162.7	137977	17722.3	15525.7	6776.72	6840.33	12655.8	15167.5
1205	Lmmn003088	331.1	127.04	332.111	C14H20O9	[M-H]-	2,6-Dimethoxyhydroquinone-1-O-glucoside	Others	Others	-	3	51380.6	55936.9	87702.5	26332.5	37212.7	38688.3	54955.3	46736.4	43789.3	38122.6	22644	28489.4	33446.1	24063.8	40769.2
1206	Cmmn013378	301.22	301.22	302.225	C20H30O2	[M-H]-	Levopimaric acid	Terpenoids	Ditepenoids	79-54-9	2	500552	442864	443321	253785	254071	250685	280341	272238	272267	259274	259859	255391	267129	286208	286957
1207	MW0152322	501.27	59.01	502.264	C22H38N4O9	[M-H]-	Leu-Glu-Ile-Glu	Amino acids and derivatives	Amino acids and derivatives	-	3	1.2968e+06	925347	485369	616946	2.0511e+06	1.34862e+06	60131.3	141803	232410	109784	145521	173951	38996.3	29167.3	22927.4
1208	Lmbn000121	113.04	96.01	114.043	C4H6N2O2	[M-H]-	3-Cyano-L-alanine	Amino acids and derivatives	Amino acids and derivatives	6232-19-5	2	45165.1	42334.8	31207.8	91504.5	103749	81345.2	48954.2	52164.7	45536.9	100715	110384	89618.8	38314.9	30467.9	29597.9
1209	Lmbn004240	329.23	199.13	330.241	C18H34O5	[M-H]-	9,10-Dihydroxy-12,13-epoxyoctadecanoic acid	Lipids	Free fatty acids	-	3	198501	192872	213486	24290.1	11929.6	20977.1	15257.7	13235.2	23079.2	15030.2	29613.7	30782.8	18070.3	13200.9	22175.8
1210	pmf0073	399.36	235	400.37	C28H48O	[M-H]-	Ergost-5-en-3-ol (Campesterol)	Steroids	Steroid	474-62-4	3	2.80613e+06	2.49977e+06	2.64747e+06	2.37596e+06	2.32774e+06	2.23609e+06	2.1229e+06	2.13315e+06	2.22564e+06	2.17867e+06	2.08292e+06	2.00102e+06	2.21719e+06	2.3206e+06	2.51403e+06
1211	Yajn003986	445.21	59.01	446.215	C21H34O10	[M-H]-	Dihydropenstemide	Terpenoids	Monoterpenoids	-	1	919844	651150	615418	1.48552e+06	1.26704e+06	1.25563e+06	1.01723e+06	524637	285513	272642	180044	314002	205673	221588	218700
1212	MWSHY0128	343.12	313.08	342.11	C19H18O6	[M+H]+	5,7,8,4'-Tetramethoxyflavone	Flavonoids	Flavones	6601-66-7	3	40525.4	49232.3	72002.9	184417	207767	168707	34532.2	29885.2	28763.5	36957.8	32204.1	28283.4	9	9	9
1213	MW0147984	425.19	203.11	424.189	C18H28N6O4S1	[M+H]+	Cys-Arg-Phe	Amino acids and derivatives	Amino acids and derivatives	-	3	148923	179152	289541	221666	261549	202088	224591	317352	164533	309518	219305	286750	76455.9	41632.5	117468
1214	mws0628	121.03	92.03	122.037	C7H6O2	[M-H]-	4-Hydroxybenzaldehyde	Phenolic acids	Phenolic acids	123-08-0	3	130083	216443	230085	349095	355851	343610	218454	264972	222084	291370	241098	235765	308614	309600	337199
1215	pme0122	189.12	126.09	188.116	C8H16N2O3	[M+H]+	N6-Acetyl-L-lysine	Amino acids and derivatives	Amino acids and derivatives	692-04-6	3	411259	312242	306147	400708	500995	503588	416193	753327	518531	995491	2.03487e+06	1.8555e+06	125361	262481	225667
1216	pmb0545	477.14	315.09	477.139	C23H25O11+	[M]+	Rosinidin-3-O-glucoside	Flavonoids	Anthocyanidins	-	3	433352	589138	512409	2.32884e+06	2.0127e+06	1.49915e+06	972663	2.12932e+06	1.4952e+06	395458	435131	550637	692761	745822	469897
1217	Wbmn013660	335.22	253.22	336.23	C20H32O4	[M-H]-	3,9-Dihydroxy-13(14)-labden-16,15-olide	Terpenoids	Ditepenoids	-	1	1.50043e+06	1.3296e+06	1.21746e+06	2.68473e+06	3.40485e+06	3.4889e+06	2.1742e+06	2.42003e+06	2.12293e+06	857764	550566	616805	1.37835e+06	1.67971e+06	1.46154e+06
1218	Lmdn003665	623.2	299.09	624.205	C29H36O15	[M-H]-	Farrerol-5,7-di-O-glucoside	Flavonoids	Flavanones	-	3	70732.6	53677.5	82955.3	87514.6	89852.6	64174.9	62839.8	34675.2	37868	8004.69	15121	17188	12017.9	29030	15502.1
1219	pme2879	141.03	123.02	142.038	C5H6N2O3	[M-H]-	5-Hydroxymethyluracil	Nucleotides and derivatives	Nucleotides and derivatives	4433-40-3	3	70445.2	66584.7	66166.5	695653	592529	657626	433470	442346	419476	48211.9	63235	42457.2	27902.6	58071.1	60101
1220	pmn001370	681.24	519.19	682.247	C32H42O16	[M-H]-	Pinoresinol-4,4'-O-di-O-glucoside	Lignans and Coumarins	Lignans	63902-38-5	2	49850.3	34411.5	48221	129518	76167.4	63247.3	924157	287339	444416	57946.7	49448.4	33627.9	300944	288516	353855
1221	Lmbn014696	301.22	301.22	302.225	C20H30O2	[M-H]-	Pimaric acid	Terpenoids	Ditepenoids	127-27-5	3	436586	431594	470408	245204	280479	275562	306266	275031	276808	278025	272656	279950	297354	277594	283135
1222	Zaxn006988	301.22	301.22	302.225	C20H30O2	[M-H]-	Isopimaric acid	Terpenoids	Ditepenoids	5835-26-7	1	436586	431594	470408	245204	280479	275562	306266	275031	276808	278025	272656	279950	297354	277594	283135
1223	Zmcp102703	521.2	131.05	520.194	C26H32O11	[M+H]+	saikolignanoside D	Lignans and Coumarins	Lignans	-	3	108024	149697	118630	1.02336e+07	1.1493e+07	1.368e+07	2.25012e+07	2.07153e+07	1.88689e+07	43055.5	35016	51508.8	94143.3	175390	378608
1224	Cmsp003083	521.2	131.05	520.194	C26H32O11	[M+H]+	Dehydrodiconiferyl alcohol-4-O-glucoside	Lignans and Coumarins	Lignans	107870-88-2	1	108024	149697	118630	1.02336e+07	1.1493e+07	1.368e+07	2.25012e+07	2.07153e+07	1.88689e+07	43055.5	35016	51508.8	94143.3	175390	378608
1225	Hmmp002447	725.2	433.11	724.221	C33H40O18	[M+H]+	Apigenin-7-O-rutinoside-4'-O-rhamnoside	Flavonoids	Flavones	-	3	28558.1	8265.04	2566.45	399695	459882	277756	516017	425570	177049	54628.5	156153	337923	9306.12	3067.01	1401.01
1226	Cmsp004086	303.09	229.08	302.079	C16H14O6	[M+H]+	Dihydrokaempferide	Flavonoids	Flavanonols	137225-59-3	3	129205	169612	145509	38209	28102.2	49608.9	34675.7	60309.9	14390.7	713563	558590	449413	2.0168e+06	1.86171e+06	1.9782e+06
1227	pmp001287	120.08	103.05	119.073	C8H9N	[M+H]+	N-Benzylmethylene isomethylamine	Alkaloids	Alkaloids	-	1	1.31223e+06	1.84476e+06	1.87485e+06	483332	544250	669589	9	989583	650109	1.78739e+06	1.91892e+06	1.66687e+06	318882	381650	337390
1228	Zmbp004146	409.15	247.1	408.142	C20H24O9	[M+H]+	Praeroside IV	Lignans and Coumarins	Coumarins	-	1	664945	695428	657698	128651	129334	166245	129861	212420	149620	191871	180364	189618	9	9	9
1229	MW0159180	445.24	277.22	446.238	C19H34N4O8	[M-H]-	Val-Thr-Ile-Asp	Amino acids and derivatives	Amino acids and derivatives	-	3	5.73687e+06	5.24512e+06	3.99028e+06	101492	89209.5	83524.3	181711	191637	167223	74110.3	71704.7	68454.8	45965.4	61610.5	58264
1230	pmp000587	535.11	287.05	534.101	C24H22O14	[M+H]+	Luteolin-7-O-(6''-malonyl)glucoside	Flavonoids	Flavones	-	2	2.34513e+06	4.85408e+06	3.0922e+06	326848	416396	391480	537675	709665	589682	598807	667269	557050	4.42288e+06	1.09711e+07	7.3018e+06
1231	pmb0981	348.07	136.06	347.063	C10H14N5O7P	[M+H]+	Adenosine 5'-monophosphate	Nucleotides and derivatives	Nucleotides and derivatives	61-19-8	3	9	2.01983e+06	2.16831e+06	1.54222e+06	1.31894e+06	1.39619e+06	2.73262e+06	3.10665e+06	2.96145e+06	1.26532e+07	1.25465e+07	1.40927e+07	7.5134e+06	6.76075e+06	7.01543e+06
1232	Lmzp004885	331.08	315.05	330.074	C17H14O7	[M+H]+	Tricin (5,7,4'-Trihydroxy-3',5'-dimethoxyflavone)	Flavonoids	Flavones	520-32-1	3	700564	664199	625384	22147.1	24487	21081.9	514.121	1751.61	3597.64	5409.7	5066.11	1752.8	9	9	9
1233	pmf0348	187.13	97.06	188.141	C10H20O3	[M-H]-	2,6-Dimethyl-7-octene-2,3,6-triol	Others	Alcohol compounds	73815-21-1	3	162637	240923	192079	263584	240519	285852	148954	172380	176960	256827	279617	280800	122577	100580	109331
1234	pmb0786	180.09	163.06	179.079	C6H13NO5	[M+H]+	D-Glucosamine	Others	Saccharides	3416-24-8	3	60687.7	58432.8	65427.4	56364	82612.6	48329.9	63597.6	70081.7	21328.1	63056.7	9481.67	89362.2	69876.9	78938.3	54839.1
1235	Hmyp002315	303.04	257.04	302.043	C15H10O7	[M+H]+	3,5,7,4'-Tetrahydroxy-Coumaronochromone	Others	Chromone	-	3	61879.7	98119.2	27827.3	9	62275.6	35801	60396	52701.2	9	316070	267521	325590	1.09846e+06	1.02413e+06	1.12354e+06
1236	mws0059	609.15	301.04	610.153	C27H30O16	[M-H]-	Quercetin-3-O-rutinoside (Rutin)	Flavonoids	Flavonols	153-18-4	1	106354	79863.6	82051.5	35516.8	54039	42895.1	165100	138398	122503	1.37157e+06	1.41126e+06	1.44446e+06	810751	895415	1.09647e+06
1237	Zmdp000917	160.11	114.04	159.101	C6H13N3O2	[M+H]+	δ-Guanidinovaleric acid	Organic acids	Organic acids	462-93-1	3	411500	270267	272706	226023	292009	259594	222866	212919	193963	192439	113885	172796	217255	201632	202125
1238	MWSslk132	285.21	223.21	286.214	C16H30O4	[M-H]-	Hexadecanedioic acid	Lipids	Free fatty acids	505-54-4	3	189307	159226	180849	163449	173605	191293	194211	190419	193108	188858	198195	181271	255390	277294	246219
1239	mws0124	247.11	130.06	246.1	C13H14N2O3	[M+H]+	N-(3-Indolylacetyl)-L-alanine	Amino acids and derivatives	Amino acids and derivatives	57105-39-2	3	7427.11	26449.1	19095.1	20376.1	6651.77	19577.5	18608.9	12966.3	18069	14713.6	8954.59	20129.3	12019.8	14767.8	7905.08
1240	MW0107570	369.12	119.05	262.135	C11H22N2O3S	[M-H]-	Ile-Met	Amino acids and derivatives	Amino acids and derivatives	42384-14-5	3	183791	164577	185601	423640	429676	620512	370689	418474	476389	153246	165379	166157	380152	368737	371126
1241	Hmmp008597	271.1	147.03	270.089	C16H14O4	[M+H]+	4,4'-Dihydroxy-2'-methoxychalcone (3-Deoxysappanchalcone)	Flavonoids	Chalcones	112408-67-0	1	544386	612409	621118	12175.1	15416	18791.9	5349.41	4847.62	4138.5	23030.2	28797.1	19136	603.964	2401.25	928.333
1242	mws0051	285.08	242.05	284.068	C16H12O5	[M+H]+	Acacetin	Flavonoids	Flavones	480-44-4	3	159984	172148	194084	11315	7156.65	5323.65	31167.5	26111.7	35694.9	21334.9	33076.4	17281.6	23657.4	16159.8	18006.8
1243	pmf0470	132.07	86.06	131.058	C5H9NO3	[M+H]+	cis-4-Hydroxy-D-proline	Amino acids and derivatives	Amino acids and derivatives	2584-71-6	3	1.67223e+06	2.86218e+06	2.83722e+06	3.61055e+06	3.04157e+06	2.95975e+06	4.11439e+06	5.96549e+06	5.01443e+06	7.24039e+06	6.37427e+06	7.34887e+06	2.46488e+06	2.77668e+06	2.35094e+06
1244	mws0921	149.06	131.05	150.068	C9H10O2	[M-H]-	p-Coumaryl alcohol	Phenolic acids	Phenolic acids	3690-05-9	3	23568.5	14538.7	14231.2	21105.1	22267.9	13910.6	15342.3	27959.6	15602.8	62176.6	129910	79695.5	6822.63	7646.1	10001.6
1245	Wagp006873	291.12	219.07	290.115	C16H18O5	[M+H]+	Aculeatin	Lignans and Coumarins	Coumarins	523-51-3	1	7.82916e+07	8.87455e+07	9.65851e+07	4.24169e+06	4.04856e+06	3.96485e+06	808433	924137	785813	459636	401903	446476	25228.2	42397.8	30171.8
1246	pmn001477	435.09	345	436.101	C20H20O11	[M-H]-	4-C-Glucose-1,3,6-trihydroxy-7-methoxyxanthone	Flavonoids	Other Flavonoids	-	3	3470.21	5332.51	8154.56	288592	307111	262220	112648	166325	112210	42260.8	20495.3	24601.2	22004	19535.9	21600.2
1247	pmb0874	478.29	337.27	477.286	C23H44NO7P	[M+H]+	LysoPE 18:2(2n isomer)	Lipids	LPE	-	2	6.31063e+06	4.27408e+06	5.30455e+06	512351	644312	484167	1.30296e+06	973242	885737	2.26366e+06	2.15346e+06	2.99541e+06	155168	174295	216119
1248	pmf0027	449.11	287.06	449.108	C21H21O11+	[M]+	Cyanidin-3-O-galactoside	Flavonoids	Anthocyanidins	142506-26-1	3	2.33396e+06	2.60945e+06	2.91718e+06	2.08045e+06	1.80114e+06	1.74684e+06	3.35231e+06	5.05858e+06	5.49544e+06	8.83422e+06	8.08035e+06	8.03476e+06	6.10977e+07	6.241e+07	7.33946e+07
1249	HJAP024	611.16	593.15	610.154	C27H30O16	[M+H]+	Kaempferol-6,8-di-C-glucoside	Flavonoids	Flavonols	-	2	5.5523e+06	5.81903e+06	7.57193e+06	241495	235700	178836	171456	29281.8	182231	280137	365586	479331	275025	299289	188990
1250	Zmjp005610	523.14	361.09	522.137	C24H26O13	[M+H]+	Chrysosplenoside C	Flavonoids	Flavones	-	1	5.21657e+06	5.411e+06	5.71688e+06	191032	177929	189204	39744.7	42966.1	69257.3	90055.9	29194.8	88417.4	48670.1	11579.1	11599.4
1251	Lmbn002644	119.05	93.03	120.058	C8H8O	[M-H]-	4-Methylbenzaldehyde	Others	Aldehyde compounds	104-87-0	3	12747.9	9035.85	32179.2	15687.5	57724.5	28902.6	90903	91167.5	109568	1.2642e+06	1.22243e+06	1.04286e+06	1.01694e+07	1.14376e+07	9.39305e+06
1252	MW0136827	345.06	315.01	286.048	C15H10O6	[M+CH3COO]-	7,3',4',5'-Tetrahydroxyflavone	Flavonoids	Flavones	67858-31-5	3	1.6975e+06	868111	994608	90082	24149.6	45985.2	9884.39	18174	8617.79	10193.4	4259.72	7373.67	1464.89	6573.86	2671.12
1253	pmp001106	595.17	577.16	594.159	C27H30O15	[M+H]+	Vitexin-2''-O-glucoside	Flavonoids	Flavones	61360-94-9	1	5.05597e+07	5.46346e+07	6.32747e+07	1.63889e+07	1.62556e+07	9.23326e+06	2.01191e+07	2.15181e+07	2.15088e+07	1.81816e+07	1.82811e+07	1.8007e+07	1.71647e+06	1.84181e+06	2.22882e+06
1254	mws2627	317.07	285.04	316.058	C16H12O7	[M+H]+	Tamarixetin (3,3',5,7-Tetrahydroxy-4'-Methoxyflavone)	Flavonoids	Flavonols	603-61-2	2	818021	904238	1.16267e+06	23723.2	16011.9	30109.7	9691.37	5382.97	2997.45	11943.2	19487.7	8360.38	3150.23	3298.03	10548.9
1255	pmf0397	311.3	311.3	312.303	C20H40O2	[M-H]-	Arachidic acid	Lipids	Free fatty acids	506-30-9	3	4.932e+07	5.48206e+07	5.5505e+07	2.02696e+07	2.14273e+07	2.23052e+07	1.91057e+07	2.26894e+07	2.44746e+07	1.99773e+07	1.69048e+07	1.96585e+07	1.93267e+07	1.93787e+07	1.89563e+07
1256	MW0150931	574.25	476.27	575.27	C26H37N7O8	[M-H]-	His-Glu-Tyr-Lys	Amino acids and derivatives	Amino acids and derivatives	-	3	94325.2	80105.6	79182.1	8610.95	9472.42	11826.1	18521.5	20400.4	19051.1	37996.7	44716.2	48453.9	4100.49	5216.34	3482.82
1257	MW0144774	495.17	351.13	496.181	C21H28N4O10	[M-H]-	Ala-Tyr-Glu-Asp	Amino acids and derivatives	Amino acids and derivatives	-	3	744911	925984	763489	14711.5	8681.28	8814.46	281848	365962	316010	3.9835e+06	3.69799e+06	4.3993e+06	377113	466741	505087
1258	MW0109206	469.13	163.04	302.138	C15H18N4O3	[M+CH3COO]-	Phe-his	Amino acids and derivatives	Amino acids and derivatives	33367-37-2	3	3.82512e+06	3.52725e+06	3.52781e+06	33844.9	30714	11551.9	9	9	9	85333.9	79014.7	121408	9	9	9
1259	pme1987	88.04	71.01	89.0477	C3H7NO2	[M-H]-	L-Alanine	Amino acids and derivatives	Amino acids and derivatives	56-41-7	3	16562.6	13074.9	14238.5	46218.7	36125	40414.1	153454	116571	143303	73293.5	69421	81178.7	14656.7	9994.65	14711.2
1260	Ymjm000152	271.08	108.02	272.09	C12H16O7	[M-H]-	p-Hydroxypheny-β-D-allopyranoside	Phenolic acids	Phenolic acids	-	3	109233	121163	135003	70166	64269.4	72857.8	56437.8	65409.9	65835.5	19991.2	15442.5	18083.6	139922	148466	136001
1261	Hmcp001578	641.17	479.11	640.164	C28H32O17	[M+H]+	Isorhamnetin-3,7-O-diglucoside	Flavonoids	Flavonols	6758-51-6	1	1.39813e+06	1.64716e+06	1.67324e+06	9	9	9	79347	212933	82788.6	2.09198e+06	1.69124e+06	1.67338e+06	9	9	9
1262	Wasn002508	365.18	203.13	366.189	C16H30O9	[M-H]-	Glucosyl 7-methyl-3-methyleneoctane-1,2,6,7-tetraol	Others	Others	-	2	188237	170127	76954.2	64013.8	110429	26346.2	404061	295209	473209	780827	745180	677134	202373	24553	166122
1263	HJAP023	773.22	611.17	772.206	C33H40O21	[M+H]+	Kaempferol-6,8-di-C-glucoside-7-O-glucoside	Flavonoids	Flavonols	-	3	1.40096e+06	2.71633e+06	1.39209e+06	59327.1	45884.1	21063.9	109644	87687.4	120082	4.51833e+06	999158	1.57041e+06	535808	202942	1.1838e+06
1264	Lmnp202682	595.17	463.13	594.159	C27H30O15	[M+H]+	5,7,4'-Trihydroxy-8-methoxyflavone-6-C-[Xylosyl-(1-2)]-glucoside	Flavonoids	Flavones	-	1	5.54454e+07	6.46479e+07	6.74975e+07	190813	114510	164960	148402	94196.7	96334.9	221102	92214.4	159613	398800	124328	345158
1265	mws0036	609.18	301.09	610.19	C28H34O15	[M-H]-	Hesperetin-7-O-rutinoside (Hesperidin)	Flavonoids	Flavanones	520-26-3	2	108889	109701	105412	451654	444140	413109	167935	176679	181234	159901	170367	129827	118166	38376	85904.6
1266	Hmmn002544	355.1	193.05	356.111	C16H20O9	[M-H]-	Ferulic acid-4-O-glucoside	Phenolic acids	Phenolic acids	117405-51-3	3	9	9	9	444065	490693	627694	1.38347e+06	1.55955e+06	1.59141e+06	2.47348e+06	2.09779e+06	1.6375e+06	748229	786342	656455
1267	pmb0819	157.08	130.07	156.069	C10H8N2	[M+H]+	3-Indoleacetonitrile	Alkaloids	Plumerane	771-51-7	3	508035	632985	662909	138778	167759	138377	273256	364012	302615	222368	227853	211463	143937	132480	129845
1268	Cmpp005475	261.11	189.06	260.105	C15H16O4	[M+H]+	Meranzin	Lignans and Coumarins	Coumarins	23971-42-8	1	2.34295e+08	2.70983e+08	2.77534e+08	2.21835e+07	2.00332e+07	1.88088e+07	6.12511e+06	6.40471e+06	6.20205e+06	1.30312e+07	1.2575e+07	1.20233e+07	232941	198531	206349
1269	MWSHC2041	579.17	271.06	578.164	C27H30O14	[M+H]+	sophorabioside	Flavonoids	Isoflavones	2945-88-2	1	432411	370597	555585	6.85318e+06	5.89981e+06	8.34962e+06	6.10721e+06	6.07897e+06	7.89632e+06	7.06804e+06	6.80763e+06	6.98735e+06	287808	279286	342648
1270	pma0584	308.2	163.04	307.19	C16H25N3O3	[M+H]+	Caffeoylspermidine	Alkaloids	Phenolamine	-	3	3081.09	48728.9	58366.8	1.58038e+06	1.25065e+06	1.18537e+06	747500	840039	688823	20631.8	14290	21886.2	32941.2	37122.5	38707.5
1271	pmn001371	549.2	387.15	550.205	C27H34O12	[M-H]-	Eucommin A	Lignans and Coumarins	Lignans	99633-12-2	2	153998	63996.3	81469	44404	91508.1	155297	156068	126483	127773	74154.2	93764.5	49523.1	44518	33825.2	44916.6
1272	MW0150925	559.2	191.03	560.223	C25H32N6O9	[M-H]-	His-Glu-Phe-Glu	Amino acids and derivatives	Amino acids and derivatives	-	3	62774	20078.7	68716.4	93284.6	107443	148130	104931	74065.4	90215.1	42402.5	84604.3	80125.5	116551	114371	118911
1273	Qmzp101807	343.15	163.07	342.147	C20H22O5	[M+H]+	Avicennol	Lignans and Coumarins	Coumarins	56110-68-0	1	24995	42039.1	56735.9	67672.8	104056	39623.2	32828.8	34507.3	108114	80748.3	73818.5	61331.4	87795.3	91876	87548.8
1274	Zmdn001564	293.11	164.07	294.122	C14H18N2O5	[M-H]-	γ-Glutamylphenylalanine	Amino acids and derivatives	Amino acids and derivatives	7432-24-8	3	25716.9	35037	21908.2	21204	18081.7	19563.7	29835.7	32477.4	36762.3	44769.2	45707.8	41458.4	51448.4	34537.9	49069.9
1275	MW0155158	563.27	281.24	564.266	C24H36N8O8	[M-H]-	Phe-Gln-Asp-Arg	Amino acids and derivatives	Amino acids and derivatives	-	3	203682	140858	159612	15454.5	25792.1	17659.3	31895.6	27679.5	29930.8	26381.5	27627.8	26910	2758.15	5115.23	4411.5
1276	mws0438	151.06	59.01	152.069	C5H12O5	[M-H]-	L-Arabitol	Others	Saccharides	7643-75-6	3	42603.3	57951	51497	78536.9	59452.7	66312.7	113280	105026	117092	22658.7	23235.4	27520.2	146545	144671	157284
1277	MWSmce706	129.07	56.05	128.059	C5H8N2O2	[M+H]+	Cyclo(Ala-Gly)	Amino acids and derivatives	Amino acids and derivatives	4526-77-6	3	4.09196e+06	3.2252e+06	2.08913e+06	2.95388e+06	3.42707e+06	4.14638e+06	6.43001e+06	5.88462e+06	4.53685e+06	5.74564e+06	5.94937e+06	4.19401e+06	8.69562e+06	8.03301e+06	7.86779e+06
1278	mws0263	128.04	82.03	129.043	C5H7NO3	[M-H]-	5-Oxo-L-Proline	Amino acids and derivatives	Amino acids and derivatives	98-79-3	3	50168	67524.6	43236.4	208540	175698	224433	172164	159093	167531	226155	213708	210404	115217	87952.5	147990
1279	Lmhp008273	438.26	297.24	437.254	C20H40NO7P	[M+H]+	LysoPE 15:1(2n isomer)	Lipids	LPE	-	2	46751.5	49288.8	84182.9	125533	131995	83692.9	100128	142110	147854	306836	126182	169458	30544.2	15627	14797.5
1280	Hmgp002238	493.14	331.08	492.127	C23H24O12	[M+H]+	Jaceosidin-7-O-Glucoside	Flavonoids	Flavones	25474-11-7	3	4.34362e+06	4.45273e+06	3.90151e+06	482879	508605	462075	130846	211850	180198	177250	180211	229339	9	9	9
1281	mws0145	151.04	93.03	152.047	C8H8O3	[M-H]-	O-Anisic acid (2-Methoxybenzoic acid)	Phenolic acids	Phenolic acids	529-75-9	3	181612	208757	182762	7777.68	1930.79	5029.46	3172.03	1270.45	4189.18	9	5193.7	1143.51	9	9	9
1282	Wagp008455	302.14	189.05	301.131	C17H19NO4	[M+H]+	N-((7-(but-2-en-1-yloxy)-8-methyl-2-oxo-2H-chromen-4-yl)methyl)acetamide	Lignans and Coumarins	Coumarins	-	1	1.66636e+07	1.7152e+07	1.74963e+07	3.38346e+06	2.60426e+06	3.16207e+06	1.16238e+06	948207	945294	84213.1	86517.2	78168.8	26547.7	29215.4	40513.5
1283	Wagp000949	336.17	174.11	335.158	C14H25NO8	[M+H]+	N-Acetylleucine O-Glucoside	Alkaloids	Alkaloids	-	1	9.0062e+06	5.19218e+06	5.95575e+06	2.38318e+06	2.40066e+06	2.31889e+06	723849	881595	689372	572455	447335	673023	2.52825e+06	1.30892e+06	1.22085e+06
1284	Wagp006776	274.07	231.05	273.064	C14H11NO5	[M+H]+	1,3,5-Trihydroxy-4-methoxy-10h-acridin-9-one	Alkaloids	Alkaloids	-	1	1.48197e+06	1.79542e+06	2.13408e+06	46244.3	13120.9	7055.89	9389.71	8819.5	6536.37	4967.82	6754.1	7794.27	4493.26	15848.5	16317.8
1285	Lmqn001932	579.21	417.16	580.216	C28H36O13	[M-H]-	Syringaresinol-4'-O-glucoside; Acanthoside B	Lignans and Coumarins	Lignans	7374-79-0	3	181551	160211	196328	718633	941252	512985	994152	931331	688570	228986	179988	266075	577752	374636	376597
1286	MW0155386	569.27	203.08	570.269	C29H38N4O8	[M-H]-	Phe-Tyr-Leu-Glu	Amino acids and derivatives	Amino acids and derivatives	-	3	157318	149497	190901	12249.1	48482.7	38351.6	246532	188089	139907	23578.8	25195.3	16211.4	11888.8	11100.8	21405.1
1287	Wagp010870	315.16	163.04	314.152	C19H22O4	[M+H]+	5'-Hydroxyauraptene	Lignans and Coumarins	Coumarins	123237-86-5	1	3.85207e+07	3.85564e+07	3.59039e+07	1.32419e+06	1.6889e+06	1.32346e+06	471145	515917	593080	43179.1	59370.8	33075.4	7619.96	13249.7	12353.3
1288	Lmpp003958	639.17	331.08	639.171	C32H31O14+	[M]+	Malvidin-3-O-(6''-O-p-coumaroyl)glucoside	Flavonoids	Anthocyanidins	-	3	835845	869195	843556	76507.2	97814.1	83425.3	42812	90554.9	16777.9	45048.2	43519.1	16607.8	473372	795383	287752
1289	pmp000292	277.11	205.05	276.1	C15H16O5	[M+H]+	Hamaudol	Others	Chromone	735-46-6	2	4.10362e+06	5.49584e+06	5.98578e+06	374791	307760	394178	86232.9	76306.8	69105.8	23342.6	19715.2	13998.6	33968.9	12076	18145.5
1290	mws0884	328.05	134.05	329.053	C10H12N5O6P	[M-H]-	Cyclic 3',5'-Adenylic acid	Nucleotides and derivatives	Nucleotides and derivatives	60-92-4	3	27941.5	30326.4	22440.4	223957	215123	9893.4	146482	139388	164669	109040	118859	153306	56716.8	55539.2	59262.5
1291	pme1611	433.11	313.07	434.121	C21H22O10	[M-H]-	Isohemiphloin	Flavonoids	Flavanones	3682-02-8	3	39255.2	24891.6	45624.3	156934	191297	167881	143563	125937	123111	64435.6	66856.2	81718.7	9	9	9
1292	mws0671	120.07	74.06	119.058	C4H9NO3	[M+H]+	L-Homoserine	Amino acids and derivatives	Amino acids and derivatives	672-15-1	3	364448	434881	444076	321360	292374	211934	641936	656005	766769	1.51765e+06	1.39494e+06	1.50083e+06	184208	317824	298815
1293	pmb0686	537.12	289	536.117	C24H24O14	[M+H]+	Eriodictyol-7-O-(6''-malonyl)glucoside	Flavonoids	Flavanones	-	3	117352	104352	112888	80690.5	73871.4	37448	80937.2	97820	77878.4	214872	201885	161029	298077	284285	349440
1294	Zmgp002582	757.22	433.11	756.211	C33H40O20	[M+H]+	kaempferol-3-O-β-glucopyranosyl (1 → 2)-β-galactopyranoside 7-O-α-rhamnopyranoside	Flavonoids	Flavonols	-	2	594941	644019	1.05899e+06	675701	350186	791877	2.38652e+06	2.60123e+06	2.76497e+06	459993	629539	663168	91927.9	118183	106369
1295	MWSHY0104	449.11	287.06	448.101	C21H20O11	[M+H]+	Luteolin-7-O-glucoside (Cynaroside)	Flavonoids	Flavones	5373-11-5	3	672640	753120	725752	1.31816e+07	1.44254e+07	1.22552e+07	2.84008e+07	3.12583e+07	2.33207e+07	3.72939e+07	3.53089e+07	2.63357e+07	8.85145e+06	7.90104e+06	1.02668e+07
1296	Cmbp005523	417.12	163.04	416.111	C21H20O9	[M+H]+	1,3-O-Dicaffeoylglycerol	Phenolic acids	Phenolic acids	-	3	31792.5	49367.8	47511.3	169405	121829	179792	156097	227292	194481	231495	151030	142372	35604.9	115277	170722
1297	MWSprf047	175.04	147.04	174.032	C10H6O3	[M+H]+	Juglone; 5-Hydroxy-1,4-naphthoquinone	Quinones	Quinones	481-39-0	1	1.00569e+06	1.07151e+06	870478	53937.6	41163.2	55278.7	8666.72	8188.22	18828.1	38646.6	6249.24	35070.9	10286.6	10568	25725.3
1298	Lmbn001162	339.07	177.02	340.079	C15H16O9	[M-H]-	Esculetin-7-O-glucoside	Lignans and Coumarins	Coumarins	-	3	143852	202870	102857	81052.2	103321	128395	91704.3	54643.9	66624.5	422149	459978	452170	19895.5	7861.69	28795.8
1299	Hahn000897	491.14	167.03	492.148	C20H28O14	[M-H]-	picrorhizin	Others	Others	-	2	14827	20427.6	38589.4	471665	478743	572196	3.35424e+06	3.19631e+06	3.3515e+06	9	9	9	586494	356214	193051
1300	MW0158719	499.15	193.05	500.158	C28H24N2O7	[M-H]-	Tyr-Nap-OH	Amino acids and derivatives	Amino acids and derivatives	-	3	828334	1.16178e+06	681859	105934	124639	98159.6	2.53737e+06	3.18393e+06	3.13536e+06	1.10218e+06	1.45013e+06	1.24689e+06	568325	573609	577440
1301	pme3207	141.02	59.01	142.027	C6H6O4	[M-H]-	Muconic acid	Organic acids	Organic acids	1119-72-8	3	7.98545e+06	8.36032e+06	5.09367e+06	5.19021e+06	8.15466e+06	1.74515e+07	8.91623e+06	5.21769e+06	5.56685e+06	1.08782e+07	7.98232e+06	7.98932e+06	5.20165e+06	8.52089e+06	5.22539e+06
1302	Smlp002277	449.11	317.07	449.108	C21H21O11+	[M]+	Petunidin-3-O-arabinoside	Flavonoids	Anthocyanidins	-	3	93916.7	99068	394291	239939	217178	204552	1.11354e+06	1.04748e+06	1.09231e+06	1.18258e+06	1.18345e+06	1.16542e+06	18704.9	24505.6	36603
1303	pmn001681	165.09	149.06	166.099	C10H14O2	[M-H]-	1-(4-Methoxyphenyl)-1-propanol	Phenolic acids	Phenolic acids	5349-60-0	3	146638	170071	146151	258210	285415	283115	326561	295627	305633	463731	468848	398904	385568	450935	414114
1304	Zmjp006451	537.16	375.11	536.153	C25H28O13	[M+H]+	Chrysosplenoside B	Flavonoids	Flavones	-	1	976222	1.06494e+06	1.13842e+06	47764.9	72270.4	52911.8	55602.9	99351.3	97658.4	31696.2	37699.3	43140.9	51015.6	41184.4	83669.8
1305	Zmxp002867	625.17	301.07	624.169	C28H32O16	[M+H]+	Chrysoeriol-5,7-di-O-glucoside	Flavonoids	Flavones	-	3	3.44271e+06	3.43788e+06	3.17212e+06	31206.4	27522.1	8981.41	40333.7	15990.1	14597.5	21188.9	11681.2	33033	40328.2	82494.5	77478.4
1306	Lmmp002463	625.18	317.07	624.169	C28H32O16	[M+H]+	Sexangularetin-3-O-glucoside-7-O-rhamnoside	Flavonoids	Flavonols	-	3	1.91759e+06	2.36255e+06	5.33442e+06	529509	369859	437447	369218	538550	269191	8.54322e+06	1.10965e+07	8.28956e+06	1.6525e+06	1.74935e+06	2.0442e+06
1307	Wagp012365	491.21	261.11	490.199	C29H30O7	[M+H]+	5-hydroxy-7-(2-((1-(7-methoxy-2-oxo-2H-chromen-6-yl)-3-methylbut-3-en-2-yl)oxy)-3-methylbutyl)-2H-chromen-2-one	Lignans and Coumarins	Coumarins	-	1	432904	443280	522748	23350.4	27656.5	37457.9	14035.7	10983.2	14273.4	1865.94	636.929	2889.4	1514.46	926.15	1143.47
1308	HJKP000649	136.07	91.05	135.068	C8H9NO	[M+H]+	N-benzylformamide	Alkaloids	Alkaloids	6343-54-0	1	9	2.21666e+07	2.20707e+07	1.11136e+07	1.01259e+07	9.73631e+06	8.69288e+06	8.9167e+06	8.4965e+06	3.29542e+07	3.31501e+07	3.06316e+07	8.04468e+06	7.86211e+06	7.04974e+06
1309	pmp000413	433.11	283.06	432.106	C21H20O10	[M+H]+	Genistein-8-C-glucoside	Flavonoids	Isoflavones	66026-80-0	1	1.31055e+06	4.13122e+06	2.16801e+06	2.60615e+06	2.63705e+06	2.3361e+06	4.4084e+06	2.91685e+06	4.13798e+06	3.02278e+06	2.94433e+06	2.30281e+06	243912	319401	440118
1310	Ljmp121505	247.13	187.11	246.126	C15H18O3	[M+H]+	Mansonone S	Others	Ketone compounds	-	1	3.15058e+06	1.32594e+06	1.67404e+06	109925	200995	373689	845054	935885	884566	697162	696928	731461	205478	200028	196075
1311	mws0847	150.08	133.05	149.07	C6H7N5	[M+H]+	1-Methyladenine	Nucleotides and derivatives	Nucleotides and derivatives	5142-22-3	2	37002.9	39841.5	29220	35436.7	35606.9	42650	82466.6	93337.1	79987.1	208403	177481	183489	45978.8	40252.1	41169.6
1312	Lmjp005224	361.09	328.06	360.084	C18H16O8	[M+H]+	4',5,7-Trihydroxy-3',3,6-Trimethoxyflavone (Jaceidin)	Flavonoids	Flavones	10173-01-0	3	402852	458092	430359	22188.6	10461.4	13775.1	9	9	9	7590.24	3895.01	1559.18	1197.41	1476.28	7661.11
1313	MWSmce157	144.1	58.06	143.095	C7H13NO2	[M+H]+	Stachydrine	Alkaloids	Pyrrole alkaloids	471-87-4	1	962163	1.24934e+06	1.7913e+06	971113	914477	775106	620808	630373	651080	1.05071e+06	1.06646e+06	847561	728530	749361	740021
1314	Hmcp002187	509.13	347.07	508.122	C23H24O13	[M+H]+	Limocitrin-3-O-galactoside	Flavonoids	Flavonols	-	1	1.33345e+07	1.58811e+07	1.54973e+07	1.18639e+06	1.61015e+06	1.49828e+06	500675	509853	373377	2.38681e+06	543720	1.6499e+06	9	9	9
1315	Wagp006055	665.21	359.11	664.2	C31H36O16	[M+H]+	Retusin 5-[6''-(3-Hydroxy-3-Methylglutaryl)Glucoside]	Flavonoids	Flavones	-	3	2.49587e+06	2.793e+06	2.80814e+06	132975	100381	127975	27682.4	22823.5	32402.7	6738.04	11790.2	9818.93	21872.2	32169.6	10339.7
1316	Lmsp009245	347.11	197.05	346.105	C18H18O7	[M+H]+	3',5-Dihydroxy-4',6,7-Trimethoxyflavanone	Flavonoids	Flavanones	-	3	130868	140052	165766	27220.7	25127.9	23773.9	45472	53522	49180.9	52454.9	28777.4	35852	109166	110594	105702
1317	pmp000411	565.16	433.1	564.148	C26H28O14	[M+H]+	Genistein-8-C-apiosyl(1→6)glucoside	Flavonoids	Isoflavones	-	1	2.75826e+06	2.97936e+06	3.7745e+06	51741.2	101083	85118.3	1.54258e+06	2.20424e+06	2.22434e+06	390447	405817	617585	89946.1	103806	40651
1318	Zmdn004052	431.1	269.05	432.106	C21H20O10	[M-H]-	Aloe emodin-1-O-glucoside	Quinones	Anthraquinone	-	3	76302	74373.6	94806.3	935778	819831	679749	339988	268826	273763	9	9	9	38449.2	36456.7	40986.9
1319	Lmsn003778	493.1	169.01	494.106	C22H22O13	[M-H]-	1-O-Caffeoyl-4-O-galloyl-β-D-glucose	Phenolic acids	Phenolic acids	-	2	7524.13	23506.4	4060.51	19462.1	21667	29345.3	41556.9	23651.7	35181.4	21592.2	16419.8	17454.6	26023.7	20061	39452.8
1320	MW0169676	277.22	59.02	278.225	C18H30O2	[M-H]-	Pinolenic acid	Lipids	Free fatty acids	16833-54-8	3	1.68427e+06	1.56636e+06	1.77219e+06	1.47137e+06	1.63431e+06	1.71444e+06	1.75008e+06	1.69264e+06	1.68542e+06	1.84899e+06	1.80554e+06	1.77208e+06	1.93265e+06	1.953e+06	1.90576e+06
1321	mws1506	639.19	161.02	640.2	C29H36O16	[M-H]-	Plantamajoside	Phenolic acids	Phenolic acids	104777-68-6	3	126518	91850	105727	8403.67	3996.82	2322.84	11667.7	7215.18	11172.4	10430.1	17351.9	8861.81	7131.41	23043.5	24599.5
1322	MW0157017	483.14	141.02	424.127	C22H20N2O7	[M+CH3COO]-	Ser-Nap-OH	Amino acids and derivatives	Amino acids and derivatives	-	3	622650	515919	535416	507976	496359	584041	580449	556614	581355	522158	581545	589010	550912	547941	600149
1323	MWSmce417	453.17	291.13	452.168	C22H28O10	[M+H]+	5-O-Methylvisammioside	Others	Chromone	84272-85-5	3	9	9	9	844932	819072	716496	418176	492376	540136	9	9	9	9	9	9
1324	Cmmn012461	299.2	299.2	300.209	C20H28O2	[M-H]-	Dehydroabietic acid	Terpenoids	Ditepenoids	1740-19-8	2	1.46598e+06	3.14307e+06	2.92562e+06	3.4576e+06	3.83323e+06	4.01253e+06	4.0028e+06	3.83794e+06	3.99851e+06	1.85464e+06	4.14723e+06	4.30916e+06	4.26852e+06	4.22789e+06	4.34256e+06
1325	pma0760	565.12	317.07	564.111	C25H24O15	[M+H]+	3'-O-Methyltricetin-7-O-(6''-malonyl)glucoside	Flavonoids	Flavones	-	3	1.21083e+07	1.36912e+07	1.51113e+07	154582	82066	120665	66141.5	48406	57486.7	246453	175064	350577	5.14099e+06	7.74093e+06	4.86414e+06
1326	Lmtn002233	327.11	165.05	328.116	C15H20O8	[M-H]-	Androsin	Phenolic acids	Phenolic acids	531-28-2	3	64572.3	71958.4	55371.4	2.20773e+06	2.2671e+06	2.40571e+06	2.89664e+06	2.72538e+06	2.70947e+06	1.47064e+06	1.47516e+06	1.36351e+06	563440	597199	547631
1327	MWSmce548	118.09	58.07	117.079	C5H11NO2	[M+H]+	Betaine	Alkaloids	Alkaloids	107-43-7	2	680280	534756	674707	2.86251e+06	2.77659e+06	2.62708e+06	3.03407e+06	3.11305e+06	3.22333e+06	979208	1.22291e+06	627956	4.16516e+06	3.51982e+06	3.67998e+06
1328	pmp000293	291.12	219.07	290.115	C16H18O5	[M+H]+	5-O-Methylvisamminol	Others	Chromone	80681-42-1	2	76458291	8.79094e+07	9.43973e+07	4.30508e+06	3.97887e+06	4.09174e+06	832694	855099	743332	505633	399839	453459	44984.6	21774.3	39639.6
1329	MW0158449	621.3	153	622.319	C26H42N10O8	[M-H]-	Tyr-Glu-Arg-Arg	Amino acids and derivatives	Amino acids and derivatives	-	3	16302.5	23678.7	23560.3	9619.29	3295	2421.41	3402.44	3785.1	4592.9	11918.1	17351.9	16578	14411.8	5985.64	4000.17
1330	MW0152475	568.34	538.34	569.342	C27H47N5O8	[M-H]-	Leu-Pro-Val-Leu-Glu	Amino acids and derivatives	Amino acids and derivatives	-	3	402451	359820	296906	872013	898147	877763	88319.4	122170	103552	315295	368747	349922	4953.99	5877.3	11312.6
1331	pme3017	104.07	58.07	103.063	C4H9NO2	[M+H]+	2-Aminoisobutyric acid	Organic acids	Organic acids	62-57-7	2	1.12657e+07	1.29707e+07	1.27216e+07	1.99831e+07	2.22642e+07	2.00644e+07	2.43108e+07	2.55427e+07	2.5344e+07	7.75635e+06	7.32187e+06	5.65354e+06	1.98341e+07	2.03964e+07	2.03542e+07
1332	MW0168308	345.2	263.2	346.214	C21H30O4	[M-H]-	[10]-Dehydrogingerdione	Others	Ketone compounds	49794-94-7	3	196648	212059	177296	61806	48062.2	48514.8	70570.9	43807	74443.6	146427	125665	120690	47152	74012.6	73735
1333	Lmsn015919	658.85	482.93	659.861	C6H18O24P6	[M-H]-	Phytic acid	Organic acids	Organic acids	83-86-3	3	123745	128935	117168	127237	127078	126746	116689	113438	75309.6	56516.2	99718.3	78918.5	93876.4	101900	106498
1334	Hmbp001276	169.05	65.03	168.042	C8H8O4	[M+H]+	Gallacetophenone	Phenolic acids	Phenolic acids	528-21-2	1	14533	87979.6	92618.6	653600	737476	374588	753647	843610	623266	279919	255763	230083	116202	131094	80287.9
1335	Wagp012217	345.17	205.05	344.162	C20H24O5	[M+H]+	5-O-Prenyl demethyltoddanol	Lignans and Coumarins	Coumarins	-	1	1.5311e+07	6.12673e+06	5.96464e+06	380376	1.10916e+06	398712	243472	71982.2	239149	25411.8	16925	24828.9	5995.98	4450.74	7630.45
1336	MW0107847	399.14	259.1	232.142	C10H20N2O4	[M+CH3COO]-	Leu-Thr	Amino acids and derivatives	Amino acids and derivatives	-	3	122379	112891	100798	10436.6	7369.95	7354.2	3356.49	3207.36	2894.71	2138.94	1056.85	2492.42	2369.82	2270.56	1719.52
1337	Lmnp002961	493.14	373.1	492.127	C23H24O12	[M+H]+	Cirsiliol-8-C-glucoside	Flavonoids	Flavones	-	3	213916	147304	131758	140978	233595	146093	132527	133491	112494	67133	14505.5	11461.2	9	17233.6	15908.4
1338	pmp000596	627.16	465.1	626.148	C27H30O17	[M+H]+	Quercetin-3-O-(2''-O-galactosyl)glucoside	Flavonoids	Flavonols	56782-99-1	3	2.58766e+06	2.60161e+06	2.92759e+06	347937	295962	229988	180329	204665	159136	248465	158627	233920	26254	55400.3	43779.2
1339	Lmmp003306	567.13	303.05	566.127	C25H26O15	[M+H]+	Quercetin-3-O-xylosyl(1→2)arabinoside	Flavonoids	Flavonols	-	3	117390	154343	160613	338050	144196	268469	541976	472130	217526	279753	219248	275318	83155.1	65360.5	50354
1340	MW0149614	468.18	161.02	469.192	C18H27N7O8	[M-H]-	Gln-Ala-His-Asp	Amino acids and derivatives	Amino acids and derivatives	-	3	2.31751e+06	3.84159e+06	2.72328e+06	51227.1	31359.9	27275.1	38500.6	42414	49248.8	778827	892540	851372	9774.46	6188.07	3075.06
1341	Wbmn003494	755.24	593.21	756.248	C34H44O19	[M-H]-	Forsythoside F; Arenarioside	Phenolic acids	Phenolic acids	-	2	1.65819e+06	1.04787e+06	1.66117e+06	781289	1.11885e+06	975590	2.51905e+06	2.8939e+06	2.63468e+06	8.17509e+06	7.9522e+06	9.08459e+06	6.70166e+06	1.17287e+07	7.40376e+06
1342	MW0152272	609.34	161.02	610.344	C27H46N8O8	[M-H]-	Leu-Asp-Val-Lys-His	Amino acids and derivatives	Amino acids and derivatives	-	3	1.76723e+06	1.82204e+06	1.82592e+06	28911.2	52950.3	53554.4	19884.2	18709.1	19893.1	4039.4	1083.42	1621.55	9	9	9
1343	pmb0706	713.16	465.1	712.149	C30H32O20	[M+H]+	Quercetin-3-O-(6''-O-malonyl)glucosyl-5-O-glucoside	Flavonoids	Flavonols	-	3	180652	203758	194654	9067.79	3423.43	5743.55	13266.3	10159.1	3895.25	69242.5	58873	77360.1	1.05116e+07	8.34532e+06	6.22649e+06
1344	MW0157802	527.19	365.14	468.186	C20H28N4O9	[M+CH3COO]-	Thr-Ser-Phe-Asp	Amino acids and derivatives	Amino acids and derivatives	-	3	204635	179617	178232	25404.4	13964.4	15842.6	35543.2	50407.5	49311.9	168820	168514	163429	9	9	9
1345	MW0149622	605.26	453.19	546.24	C20H34N8O10	[M+CH3COO]-	Gln-Arg-Asp-Glu	Amino acids and derivatives	Amino acids and derivatives	-	3	3893.85	3326.93	1684.63	9	9	9	4299.96	17526	9394.26	7398.55	7948.16	3998.62	152525	96237.6	127964
1346	Cmzn005970	433.11	271.06	434.121	C21H22O10	[M-H]-	Dunalianoside A	Phenolic acids	Phenolic acids	-	3	70552.2	55300.5	68721.7	618761	381716	275658	2.21704e+06	1.60212e+06	2.09141e+06	305704	351045	612192	46210.6	38724.8	26133.1
1347	Zbsp004940	193.05	133.03	192.042	C10H8O4	[M+H]+	6-Hydroxy-7-methoxycoumarin	Lignans and Coumarins	Coumarins	-	2	4.87916e+06	6.69595e+06	5.02244e+06	586719	615902	431092	181565	325816	258763	1.46616e+06	1.39192e+06	1.45369e+06	147840	203127	207002
1348	HX1363	193.05	133.03	192.042	C10H8O4	[M+H]+	isoscopoletin	Lignans and Coumarins	Coumarins	-	3	4.87916e+06	6.69595e+06	5.02244e+06	586719	615902	431092	181565	325816	258763	1.46616e+06	1.39192e+06	1.45369e+06	147840	203127	207002
1349	Lchp000009	458.19	179.05	457.189	C28H27NO5	[M+H]+	Syncarpamide	Alkaloids	Phenolamine	-	3	441752	354534	338550	3964.23	4940.76	6220.1	9	9	9	28169.3	18692.8	23387.4	2582.66	3702.58	9501.59
1350	Lajp005582	471.19	219.07	470.178	C22H30O11	[M+H]+	Isomexoticin glucoside	Lignans and Coumarins	Coumarins	-	1	298692	552797	378217	16283.5	20261.8	24789.9	12385.4	27329.8	25994.1	11510.9	11280.6	24729.1	159198	82520	69888.6
1351	Lmmp003109	305.1	139.04	304.095	C16H16O6	[M+H]+	3'-O-Methyl-epicatechin	Flavonoids	Flavanols	76549-34-3	3	9	9	9	6847.69	9502.73	9798.96	6629.53	5508.79	3770.42	8339.24	19766.6	8571.09	286396	293222	278654
1352	Wafn003070	371.1	209.05	372.106	C16H20O10	[M-H]-	Hydroxyferulic acid glucoside	Phenolic acids	Phenolic acids	-	2	336723	241637	384578	299237	282846	299759	566851	723251	602241	244384	266793	221409	272901	275738	273389
1353	Lmmp004749	815.2	271.06	814.196	C38H38O20	[M+H]+	Apigenin-7-O-[2''-O-(2'''-Sinapoyl)glucosyl]glucuronide	Flavonoids	Flavones	-	2	150163	660659	1.00628e+06	9199.8	31017.6	4951.36	29837.2	25218.3	30934.1	40470.4	34428.7	37997	9	21456.5	13084
1354	MW0113143	325.09	119.05	326.1	C15H18O8	[M-H]-	4-O-beta-D-glucosyl-4-coumaric acid	Organic acids	Organic acids	14364-05-7	3	9	9	9	133937	137243	83438.8	630495	781686	767646	1.44918e+06	1.72334e+06	1.56664e+06	31044.3	20323.8	32383.7
1355	pma6353	417.12	297.1	416.111	C21H20O9	[M+H]+	Chrysin-8-C-glucoside	Flavonoids	Flavones	160880-89-7	3	140532	289846	157162	1.20274e+07	1.01247e+07	1.15285e+07	5.85798e+06	6.59215e+06	6.27718e+06	1.71158e+06	1.43958e+06	1.73858e+06	1.10821e+06	1.08408e+06	1.09887e+06
1356	Wagp005475	261.11	189.05	260.105	C15H16O4	[M+H]+	Suberenol	Lignans and Coumarins	Coumarins	-	1	1.63818e+08	1.89537e+08	2.07116e+08	2.10067e+07	1.85469e+07	1.77459e+07	5.79615e+06	5.74094e+06	5.78159e+06	1.25346e+07	1.23836e+07	1.23896e+07	182520	170808	176899
1357	Wagp005741	261.11	189.05	260.105	C15H16O4	[M+H]+	Citrusal	Lignans and Coumarins	Coumarins	-	2	1.63818e+08	1.89537e+08	2.07116e+08	2.10067e+07	1.85469e+07	1.77459e+07	5.79615e+06	5.74094e+06	5.78159e+06	1.25346e+07	1.23836e+07	1.23896e+07	182520	170808	176899
1358	pmn001702	461.07	285.05	462.08	C21H18O12	[M-H]-	Tetahydroxyflavone-7-O-glucuronide	Flavonoids	Flavones	-	3	6563.44	13148.5	8818.94	4592.62	9632.07	8725.81	4243.34	8106.22	4959.41	6351.81	3176.92	5519.89	45275.5	52961.6	43785.5
1359	mws0005	161.11	144.08	160.1	C10H12N2	[M+H]+	Tryptamine	Alkaloids	Plumerane	61-54-1	3	14876.2	4068.26	9	10585.9	7549.21	2223.9	4137.56	7170.17	10748.6	9863.02	2364.56	9621.07	660039	775075	656849
1360	MW0150151	511.18	125.02	512.175	C21H28N4O11	[M-H]-	Glu-Ser-Tyr-Asp	Amino acids and derivatives	Amino acids and derivatives	-	3	215102	128939	275689	1.96207e+07	2.38553e+07	1.7382e+07	1.56523e+07	1.76575e+07	1.39882e+07	2.28026e+06	1.72685e+06	2.57973e+06	941990	946030	1.00529e+06
1361	MW0150099	537.19	469.18	538.191	C23H30N4O11	[M-H]-	Glu-Phe-Asp-Glu	Amino acids and derivatives	Amino acids and derivatives	-	3	55000.4	72703.4	85523.3	3837.39	5252.1	3872.93	68669.7	57039.1	52008.5	93313.5	62496.1	94917	339120	447263	438485
1362	pmb3081	289	96.97	290.004	C6H11PO11	[M-H]-	Glucarate O-Phosphoric acid	Others	Saccharides	-	3	1.23409e+06	959717	840517	1.16781e+06	1.11715e+06	1.55124e+06	209825	315309	357212	623346	594125	1.17242e+06	560151	454265	385645
1363	pmb0709	713.16	465.2	712.149	C30H32O20	[M+H]+	Quercetin-7-O-(6''-malonyl)glucosyl-5-O-glucoside	Flavonoids	Flavonols	-	3	23041.3	63207.1	88287	2743.46	34959.7	9692.49	14795.3	3901.92	3392.69	9	9	9	550479	346520	589764
1364	pmb1754	184.07	125	184.073	C5H15NO4P+	[M]+	O-Phosphocholine	Alkaloids	Alkaloids	107-73-3	3	776308	803993	698861	2.2157e+06	1.79281e+06	2.15274e+06	5.00384e+06	2.15243e+06	2.99322e+06	971325	1.50855e+06	700345	6.18726e+06	5.98784e+06	4.65314e+06
1365	pme3083	164.04	120.05	165.043	C8H7NO3	[M-H]-	2-(Formylamino)benzoic acid	Phenolic acids	Phenolic acids	3342-77-6	3	92213.4	79823.4	62682.8	63323	62672.5	60348.1	72692.1	52670	73666.3	309125	341146	316617	112801	119841	98016.2
1366	MW0154492	743.04	217	744.059	C21H27N6O18P3	[M-H]-	Nicotinate adenine dinucleotide phosphate	Nucleotides and derivatives	Nucleotides and derivatives	5502-96-5	3	1.14657e+06	1.18351e+06	1.13511e+06	2.33646e+06	2.08397e+06	1.75077e+06	1.55801e+06	1.44396e+06	1.37979e+06	483018	464910	423899	525083	679433	554564
1367	pme2125	503.16	179	504.169	C18H32O16	[M-H]-	Raffinose	Others	Saccharides	512-69-6	3	1.06029e+07	9.02246e+06	7.40764e+06	2.10187e+07	1.99416e+07	1.56899e+07	2.32102e+07	2.29935e+07	1.79684e+07	1.62359e+07	1.97027e+07	2.04913e+07	3.34476e+07	3.38708e+07	3.45478e+07
1368	Zmjp006741	537.16	375.12	536.153	C25H28O13	[M+H]+	Chrysosplenoside E	Flavonoids	Flavones	-	1	9	121121	76826.6	110129	83288	125890	334390	423448	305922	100225	119365	109392	346587	426118	348771
1369	Hmgp003086	639.19	331.08	638.185	C29H34O16	[M+H]+	Tricin-7-O-rutinoside	Flavonoids	Flavones	-	2	1.64214e+06	584712	898289	120642	176644	85547.5	85731.1	107016	78175.8	59771	81307.3	15267.7	624315	806536	409079
1370	Lmyp004617	419.13	257.08	418.126	C21H22O9	[M+H]+	Pinocembrin-7-O-glucoside (Pinocembroside)	Flavonoids	Flavanones	75829-43-5	3	44063.2	110236	84120.9	391319	327531	407414	2.46383e+06	438010	906475	546399	633316	663037	9	9	9
1371	Zbbp004710	505.26	175.15	504.257	C24H40O11	[M+H]+	Platanionoside G	Others	Others	-	1	130426	156764	365210	293344	172678	139257	680019	376630	348185	11533.4	4459.29	10419.6	65437.5	144593	238333
1372	pmp001006	287.09	272.07	286.084	C16H14O5	[M+H]+	1,3,7-Trimethoxyxanthone	Flavonoids	Other Flavonoids	3722-54-1	3	225380	242633	405887	20607.4	20342.9	28385.3	47407.2	62597.8	37343.8	58777.3	51416	55284.8	76484	109195	67634.1
1373	MW0150110	509.19	365.14	510.196	C22H30N4O10	[M-H]-	Glu-Phe-Ser-Glu	Amino acids and derivatives	Amino acids and derivatives	-	3	1.68545e+06	1.0276e+06	1.33658e+06	5440.68	7574.87	7966.12	29604.7	42712.1	46203.6	500070	442400	454584	46373.4	30699.6	27905.5
1374	MW0012723	361.24	279.23	362.246	C22H34O4	[M-H]-	19,20-DiHDPA	Lipids	Free fatty acids	-	3	5.06255e+06	4.03659e+06	4.095e+06	1.69555e+06	2.25854e+06	1.9446e+06	1.63907e+06	1.75013e+06	1.57252e+06	7.34083e+06	7.60004e+06	7.72716e+06	1.11703e+07	1.18977e+07	1.09697e+07
1375	MWSslk250	725.23	271.07	724.221	C33H40O18	[M+H]+	Ligustroflavone(Nuezhenoside)	Flavonoids	Flavones	260413-62-5	2	9	9	9	4.72013e+06	5.06036e+06	3.80194e+06	4.31497e+06	6.60401e+06	4.86763e+06	709411	1.58613e+06	2.0144e+06	44886.2	35123.6	25042.2
1376	pmb0864	426.26	285.24	425.254	C19H40NO7P	[M+H]+	LysoPE 14:0	Lipids	LPE	-	1	81246.2	121245	117553	139758	166186	129787	120302	120135	113092	119039	98146.6	132336	6419.48	14969.9	10428.6
1377	Lagp003233	595.17	433.11	594.159	C27H30O15	[M+H]+	3'-Hydroxy-4'-O-β-D-glucosylpuerarin	Flavonoids	Isoflavones	-	2	5.86641e+06	5.84332e+06	6.09302e+06	1.46956e+06	1.05213e+06	1.34011e+06	2.71527e+06	2.63618e+06	2.296e+06	1.92367e+06	1.87957e+06	1.81926e+06	389377	610378	234443
1378	MW0109387	311.13	59.01	252.122	C11H16N4O3	[M+CH3COO]-	Prolylhistidine	Amino acids and derivatives	Amino acids and derivatives	-	3	439040	388601	406217	765703	449197	530301	6.55041e+06	7.52816e+06	7.25789e+06	1.57721e+06	1.44663e+06	1.38372e+06	3.44643e+06	4.13451e+06	4.65587e+06
1379	Lmmn001643	163.04	119.05	164.047	C9H8O3	[M-H]-	2-Hydroxycinnamic acid	Phenolic acids	Phenolic acids	583-17-5	2	106519	92526.9	82947.8	9	9	9	491342	565910	602151	1.25681e+07	7.32345e+06	1.0637e+07	8.67853e+07	8.87893e+07	9.92877e+07
1380	Hmcn001884	463.09	301.03	464.096	C21H20O12	[M-H]-	6-Hydroxyluteolin 5-glucoside	Flavonoids	Flavones	-	3	140972	149209	65288.9	72421	24906.7	42000.2	196979	129972	101157	659657	696641	705992	321473	379761	2.03589e+06
1381	MW0158593	593.29	289.05	592.286	C27H40N6O9	[M+H]+	Tyr-Pro-Thr-Val-Asn	Amino acids and derivatives	Amino acids and derivatives	-	3	669384	611344	655911	26576.6	12250.4	4834.66	4378.08	9537.78	15614.2	6157.74	2150.73	1753.8	19524.5	3880.21	2268.27
1382	pmp000022	305.1	159.05	304.095	C16H16O6	[M+H]+	Oxypeucedanin hydrate	Lignans and Coumarins	Coumarins	2643-85-8	2	358763	389975	433148	47869.6	62969.5	45770.9	21089.7	23873.8	30753.5	56867.9	26469	29266.3	34641.3	13829	39854.4
1383	Lmmp003817	535.11	287.05	534.101	C24H22O14	[M+H]+	Kaempferol-3-O-(6''-malonyl)glucoside	Flavonoids	Flavonols	-	2	3.15159e+06	2.40794e+06	2.62161e+06	843169	605250	673648	1.48901e+06	1.33203e+06	1.21774e+06	3.638e+06	3.24514e+06	3.24717e+06	7.52656e+06	1.01921e+07	7.09703e+06
1384	MWSmce068	200.07	185.05	199.063	C12H9NO2	[M+H]+	Dictamine	Alkaloids	Quinoline alkaloids	484-29-7	3	182231	212582	288870	45733.6	36075.2	37441.7	15862.1	26276.1	18651.2	3901.85	2487.24	4582.77	2563.37	10196.8	3718.96
1385	pme0048	108.01	63.96	109.02	C2H7NO2S	[M-H]-	2-Aminoethanesulfinic acid	Organic acids	Organic acids	300-84-5	3	3095.5	9959.27	7355.63	11871.6	10723.5	27133.8	5434.24	15398.6	9168.4	21451	30347	22605.7	160698	157541	2055.74
1386	Lmtp002642	565.16	457.11	564.148	C26H28O14	[M+H]+	Apigenin-8-C-(2''-glucosyl)arabinoside	Flavonoids	Flavones	-	3	69029.5	54306.3	48044.1	6023.6	6860.69	3321.4	60613	34675.9	6670	21119.1	18573.3	20870.1	3512.95	8702.29	4708.87
1387	MW0144598	547.22	487.2	488.202	C22H28N6O7	[M+CH3COO]-	Ala-His-Phe-Asp	Amino acids and derivatives	Amino acids and derivatives	-	3	139588	119282	179308	22342	31458.1	32553.4	105578	100915	125569	42873.8	37948.5	30745.9	347565	503057	485928
1388	MW0151036	632.27	572.25	573.266	C25H35N9O7	[M+CH3COO]-	His-Phe-Arg-Asp	Amino acids and derivatives	Amino acids and derivatives	-	3	39765.2	29043.4	30204	59095.3	59588	43807.1	138961	131272	151743	6955.52	9891.54	8297.31	329975	436717	436329
1389	Wagp007010	258.08	243.05	257.069	C14H11NO4	[M+H]+	1,3,5-Trihydroxy-10-methylacridin-9-one	Alkaloids	Alkaloids	-	1	481038	516552	532462	3297.56	9	6497.78	8682.17	13576.6	5970.94	6117.35	6445.32	5633.64	8653.87	2483.45	5172.18
1390	mws0355	441.08	169.01	442.09	C22H18O10	[M-H]-	Catechin gallate	Flavonoids	Flavanols	130405-40-2	3	21055.5	26358.8	23710.6	30136.7	35608	38380.4	30952.8	9	12660.5	32449.5	44629.3	27023.6	24541.3	28740.7	40133.5
1391	Lmhp009497	502.29	361.27	501.286	C25H44NO7P	[M+H]+	LysoPE 20:4	Lipids	LPE	-	2	348911	285132	274425	41781.4	52494.2	32152.2	76208.9	56901.4	79373.9	121223	82497.5	142296	4921.18	11706.6	7827.29
1392	Lmhp009349	502.29	361.27	501.286	C25H44NO7P	[M+H]+	LysoPE 20:4(2n isomer)	Lipids	LPE	-	2	348911	285132	274425	41781.4	52494.2	32152.2	76208.9	56901.4	79373.9	121223	82497.5	142296	4921.18	11706.6	7827.29
1393	MW0145900	491.22	459.19	490.202	C18H30N6O10	[M+H]+	Asn-Thr-Gln-Glu	Amino acids and derivatives	Amino acids and derivatives	-	3	3.53768e+06	3.54417e+06	2.69408e+06	81308.4	83010.3	55755.8	195544	204462	195228	13693.2	12307	11514.5	16047.3	14892.3	16363.6
1394	mws0255	112.05	95.02	111.043	C4H5N3O	[M+H]+	Cytosine	Nucleotides and derivatives	Nucleotides and derivatives	71-30-7	3	262118	157182	179734	81328.5	65082.6	173466	626167	247192	676788	642849	883132	773566	317693	507877	252016
1395	Zmhn001036	433.11	271.06	434.121	C21H22O10	[M-H]-	Choerospondin	Flavonoids	Flavanones	81202-36-0	3	1.06383e+06	546317	487679	9	9	9	2.61921e+06	504524	2.6005e+06	1.01975e+06	1.46008e+06	703600	978722	874450	519473
1396	Lmgn000242	177.04	113.02	178.048	C6H10O6	[M-H]-	4,5,6-Trihydroxy-2-oxohexanoic acid	Organic acids	Organic acids	56742-44-0	3	67296.3	83606.6	66098.7	28402.2	31423	12299.9	13089.6	13481	10923.1	6166.32	10040.8	4131.89	13309.5	26025	25709.9
1397	MWS0442	527.16	365.1	504.169	C18H32O16	[M+Na]+	Maltotriose	Others	Saccharides	1109-28-0	3	8.54426e+06	9.88913e+06	8.53807e+06	5.20568e+07	1.17131e+07	3.23953e+07	3.87736e+07	5.48827e+07	3.90082e+07	6.13337e+07	6.1759e+07	5.04185e+07	2.12965e+07	1.78809e+07	1.15293e+07
1398	MADP0532	182.06	138.07	181.042	C6H7N5S	[M+H]+	6-Methylthioguanine	Nucleotides and derivatives	Nucleotides and derivatives	1198-47-6	3	538951	1.20981e+06	1.12795e+06	352328	431202	265005	139073	67131.5	149113	858468	983345	558102	265567	299988	275699
1399	Zmhn004909	477.06	169.01	478.075	C21H18O13	[M-H]-	3,4-Digalloylshikimic acid	Phenolic acids	Phenolic acids	-	3	4134.17	4737.38	1110.57	33516.7	43606.2	32169.2	54893.4	45112.1	62098.1	30794.3	25200.5	33390.1	15746.2	6251.45	10310.1
1400	mws1488	255.23	237.22	256.24	C16H32O2	[M-H]-	Palmitic acid	Lipids	Free fatty acids	57-10-3	2	153864	166029	170017	155314	169164	172604	185578	183294	182798	225000	213481	225671	206721	230462	211641
1401	MW0112809	487.18	145.06	488.174	C18H32O15	[M-H]-	3'-Fucosyllactose	Others	Saccharides	41312-47-4	3	3.69865e+06	3.84173e+06	1.7371e+06	2.35049e+07	1.14699e+07	3.1045e+07	1.69342e+07	1.92123e+07	1.72989e+07	1.94924e+07	2.63265e+07	1.73984e+07	3.39251e+06	7.10414e+06	8.58586e+06
1402	NK10253223	168.06	94.06	167.058	C8H9NO3	[M+H]+	2-Amino-3-methoxybenzoic acid	Phenolic acids	Phenolic acids	3177-80-8	3	84119.4	71519.7	148576	36928.4	219305	179182	64563.4	67146	58778.8	91690.5	69449.8	128316	263407	234241	272557
1403	Zmdp003457	627.16	319.05	626.148	C27H30O17	[M+H]+	Myricetin-3-O-galactoside-3'-O-rhamnoside	Flavonoids	Flavonols	-	3	1.00743e+06	1.08312e+06	1.16258e+06	19910.1	6455.2	8538.01	22950.5	9008.24	30262.3	396008	393328	370303	170978	108561	198445
1404	mws1584	515.12	191.03	516.127	C25H24O12	[M-H]-	1,3-O-Dicaffeoylquinic Acid (Cynarin)	Phenolic acids	Phenolic acids	30964-13-7	3	252203	368346	288709	157993	81821.5	102219	356516	224875	255609	687449	731238	745449	16199.5	16245.6	18823.2
1405	Latp009929	279.12	149.02	278.115	C15H18O5	[M+H]+	6α,10α-Dihydroxy-1-oxoeremophila-7(11),8(9)-dien-12,8-olide	Terpenoids	Sesquiterpenoids	-	3	5.33044e+06	3.71253e+06	8.36117e+06	1.21305e+07	1.4606e+07	8.34457e+06	7.55425e+06	8.1976e+06	9.39689e+06	1.01055e+07	4.01219e+06	6.93194e+06	4.96139e+06	4.8327e+06	7.62001e+06
1406	Lmyn003971	521.2	359.15	522.21	C26H34O11	[M-H]-	Dihydrodehydrodiconiferyl alcohol-4-O-glucoside	Lignans and Coumarins	Lignans	-	3	107160	157023	152298	1.48969e+06	1.6199e+06	1.44073e+06	793410	888486	796378	37283	49648	34181.1	484751	585827	410254
1407	mws1519	595.17	287.06	596.174	C27H32O15	[M-H]-	Eriodictyol-7-O-Rutinoside (Eriocitrin)	Flavonoids	Flavanones	13463-28-0	2	67138.3	66080.1	75018	1.07412e+06	1.05258e+06	1.06192e+06	2.36188e+06	2.40671e+06	2.52928e+06	736148	631649	664026	1.89091e+06	1.86358e+06	1.99657e+06
1408	mws2628	118.09	87.05	117.079	C5H11NO2	[M+H]+	N-Methyl-4-aminobutyric acid	Organic acids	Organic acids	1119-48-8	3	23556.3	16171.2	9903.42	13625.5	24378.2	18649.8	41552.8	42418.5	38092.8	7885.62	9013.51	7926.28	54315.1	50152	47100.1
1409	pmn001700	455.35	455.35	456.36	C30H48O3	[M-H]-	24,30-Dihydroxy-12(13)-ene-lupeol	Terpenoids	Triterpene	-	3	165031	184511	196111	138407	124660	129807	143170	153671	160223	156812	135219	135751	137057	150622	147264
1410	Lmdn006811	455.35	455.35	456.36	C30H48O3	[M-H]-	3,24-Dihydroxyolean-12-en-22-one (Soyasapogenol E)	Terpenoids	Triterpene	6750-59-0	1	165031	184511	196111	138407	124660	129807	143170	153671	160223	156812	135219	135751	137057	150622	147264
1411	Lmbn002737	119.05	93.03	120.058	C8H8O	[M-H]-	3-Methylbenzaldehyde	Others	Aldehyde compounds	620-23-5	3	13808	10231.1	60860.7	9	27686.2	9914.86	71938.7	103745	76475.4	1.22805e+06	1.03183e+06	1.13136e+06	1.00918e+07	1.1229e+07	8.9033e+06
1412	Wagp005847	495.15	247.1	494.142	C23H26O12	[M+H]+	Columbianetin O-malonyl glucoside	Lignans and Coumarins	Coumarins	-	1	4.29681e+06	6.08076e+06	1.00893e+07	73090.4	104726	61881.6	78435.2	59132.8	39866.9	99380.4	80544.4	66459.4	16234.4	25874.5	44661.2
1413	Lmgp001898	162.06	116.05	161.048	C9H7NO2	[M+H]+	4,6-Dihydroxyquinoline	Alkaloids	Quinoline alkaloids	3517-61-1	3	114638	154034	192900	780091	674092	693566	574462	623708	482701	115635	101814	94568.7	31470.1	27834	42838.7
1414	pme3732	244.09	112.05	243.085	C9H13N3O5	[M+H]+	Cytidine	Nucleotides and derivatives	Nucleotides and derivatives	65-46-3	3	49840.9	87788.2	132986	268288	188257	150526	684124	805271	653583	1.11921e+06	810232	1.35354e+06	398302	408369	390994
1415	Wagp007852	263.13	131.05	262.12	C15H18O4	[M+H]+	8-(3'-hydroxyisopentyl)-7-methoxycoumarin	Lignans and Coumarins	Coumarins	69219-24-5	1	1.678e+07	1.08981e+07	1.64398e+07	455653	480460	547047	171565	149188	166207	40350.2	16419.2	11590.5	16797.6	11669.5	10307.9
1416	Zmyn005384	299.26	253.26	300.266	C18H36O3	[M-H]-	2R-Hydroxyoctadecanoic Acid	Lipids	Free fatty acids	26633-48-7	3	57697	83220.9	86432.3	95131.1	122537	70372	103736	91522.1	80756.1	123261	110343	125259	123649	102543	56702.4
1417	pme2758	162.04	144.03	163.048	C5H9NO5	[M-H]-	4-Hydroxy-L-glutamic acid	Amino acids and derivatives	Amino acids and derivatives	3913-68-6	3	91342	77803.2	97381.8	387689	467728	413715	534330	585031	622743	383595	382543	449485	978181	976610	1.04125e+06
1418	Sakn004723	741.23	579.19	742.232	C33H42O19	[M-H]-	Paucifloside	Phenolic acids	Phenolic acids	-	3	1.92176e+07	1.798e+07	1.46407e+07	1.10581e+07	1.44446e+07	1.47668e+07	2.87329e+07	2.97232e+07	1.44599e+07	2.07612e+07	1.96424e+07	2.05465e+07	3.8977e+06	4.51598e+06	4.87539e+06
1419	Hmhn003067	325.09	119.05	326.1	C15H18O8	[M-H]-	Phenylpropionic acid-O-β-D-glucopyranoside	Phenolic acids	Phenolic acids	-	2	2.34265e+06	2.67464e+06	2.22314e+06	726186	941892	668557	271847	266307	210295	99442.5	99297.8	57925.1	43360.7	61703.1	68880.2
1420	mws0178	353.09	191.06	354.095	C16H18O9	[M-H]-	Chlorogenic acid (3-O-Caffeoylquinic acid)	Phenolic acids	Phenolic acids	327-97-9	3	74208	62714.4	60024.9	109792	154532	115543	101990	105928	116869	62792.7	65939.3	69145.9	319312	238563	277395
1421	pme1816	353.09	191.06	354.095	C16H18O9	[M-H]-	Neochlorogenic acid (5-O-Caffeoylquinic acid)	Phenolic acids	Phenolic acids	906-33-2	3	74208	62714.4	60024.9	109792	154532	115543	101990	105928	116869	62792.7	65939.3	69145.9	319312	238563	277395
1422	Zmhp005139	565.12	317.07	564.111	C25H24O15	[M+H]+	Tamarixetin-3-O-(6''-malonyl)glucoside	Flavonoids	Flavonols	-	1	7.39491e+06	1.04443e+07	8.88616e+06	9	140042	149054	61250.3	65436.6	17097.2	169694	208220	298375	8.88171e+06	4.58699e+06	3.54947e+06
1423	Lmtp004126	567.1	319.04	566.091	C24H22O16	[M+H]+	Myricetin-3-O-(6''-malony)glucoside	Flavonoids	Flavonols	-	3	9	9	9	44574.2	2153.52	14812.5	3127.28	3491.84	14281.9	9	9	9	5.17032e+06	3.66544e+06	1.77109e+06
1424	Walp006011	246.24	88.08	245.236	C14H31NO2	[M+H]+	2-Aminotetradecane-1,4-diol	Lipids	Sphingolipids	-	2	71368.6	71000.6	93451.7	97054.9	94416	117600	111242	98292.4	107568	77775	88346.4	79246.3	54985.7	61093.4	69365.1
1425	Zmhp003607	773.21	303.05	772.206	C33H40O21	[M+H]+	Sachaloside IV	Flavonoids	Flavones	1001645-54-0	1	4.3233e+06	2.55251e+06	4.61271e+06	31063.2	23893.3	10558.5	314064	107946	79162.5	8.18882e+06	3.34387e+06	2.81251e+06	731844	2.68981e+06	2.89146e+06
1426	Zmhp002640	773.21	303.05	772.206	C33H40O21	[M+H]+	6-Hydroxykaempferol-3-O-Rutinoside-6-O-glucoside	Flavonoids	Flavonols	-	2	4.3233e+06	2.55251e+06	4.61271e+06	31063.2	23893.3	10558.5	314064	107946	79162.5	8.18882e+06	3.34387e+06	2.81251e+06	731844	2.68981e+06	2.89146e+06
1427	Zmgp002569	903.27	433.11	902.269	C39H50O24	[M+H]+	kaempferol-3-O-β-glucopyranosyl-(1→2)-[α-rhamnopyranosyl (1→6)]-β-galactopyranoside-7-O-α-rhamnopyranoside	Flavonoids	Flavonols	-	3	201244	117116	137596	42527.9	39375.9	39379.4	154407	231223	127470	35617.3	46476.9	23028.4	9	8186.16	8534.42
1428	Lmqp000329	296.07	104.11	295.057	C8H14N3O7P	[M+H]+	5-Aminoimidazole ribonucleotide	Nucleotides and derivatives	Nucleotides and derivatives	25635-88-5	1	1.88448e+06	1.72441e+06	2.15853e+06	4.27636e+06	4.58031e+06	4.22805e+06	6.65262e+06	7.73779e+06	7.00838e+06	56936541	5.15054e+07	5.00046e+07	1.0365e+07	1.04804e+07	1.05332e+07
1429	Hmsn002272	327.11	165.05	328.116	C15H20O8	[M-H]-	Demethyl coniferin	Phenolic acids	Phenolic acids	-	2	30682.3	44120.4	44951.5	909187	938926	2.05171e+06	318176	576820	618351	9	9	9	229531	287655	286436
1430	Lmmn002179	313.09	107.05	314.1	C14H18O8	[M-H]-	Methylsalicylate-2-O-glucoside	Phenolic acids	Phenolic acids	10019-60-0	3	115917	102898	122802	100927	104188	102087	105889	74655.3	119509	44476.2	63500.5	55165.8	106725	76325.6	131490
1431	MWSHY0100	435.09	303.06	434.085	C20H18O11	[M+H]+	Avicularin(Quercetin-3-O-α-L-arabinofuranoside)	Flavonoids	Flavonols	572-30-5	3	9	37684.6	7086.82	3223.22	10951.1	3052.07	26840.6	68735.5	47947.9	21169	12100.5	23597.1	191817	245164	9
1432	MWStz322	340.15	340.15	339.147	C20H21NO4	[M+H]+	(S)-Canadine	Alkaloids	Isoquinoline alkaloids	5096-57-1	3	98921.3	160218	168037	599114	648019	545920	874352	843234	818077	579118	567036	562273	325727	383619	472343
1433	Lmnp003184	477.14	357.09	476.132	C23H24O11	[M+H]+	Cirsimaritin-8-C-glucoside	Flavonoids	Flavones	-	3	73983.4	105050	134019	34523.3	23346	25458.2	67389.6	35050.9	45941.9	58694.5	44226	7360.51	164031	202634	151336
1434	mws1593	665.21	161.04	666.222	C24H42O21	[M-H]-	D-Maltotetraose	Others	Saccharides	34612-38-9	2	15998.7	8609.12	14893	48035.4	57349.9	46733.4	45376.9	47027.3	59125.8	36012.2	30260.3	38009.8	3.22906e+06	2.4992e+06	3.45283e+06
1435	pmn001497	575.35	279.2	516.335	C33H44N2O3	[M+CH3COOH-H]-	Dendrocrepine	Alkaloids	Alkaloids	51020-39-4	1	735041	719763	1.30362e+06	12371	6492.24	21347.9	7347.23	9210.56	4805.58	42418.2	49400.7	78383.7	45159.9	18070	26172.6
1436	pme1974	87.01	59.01	88.016	C3H4O3	[M-H]-	Pyruvic acid	Organic acids	Organic acids	127-17-3	3	474105	492067	465579	352540	251514	398389	92943.5	146810	78063.8	155470	162791	138038	42809.2	42165.6	48251.9
1437	Wagp004859	409.15	247.1	408.142	C20H24O9	[M+H]+	Columbianetin Glucopyranoside	Lignans and Coumarins	Coumarins	55836-35-6	1	748421	464259	882104	106620	131352	184571	148311	106069	126702	202106	181947	138569	9	9	9
1438	HJN110	455.36	455.36	456.36	C30H48O3	[M-H]-	3-Hydroxylup-20(29)-en-28-oic acid (Betulinic acid)	Terpenoids	Triterpene	472-15-1	3	61294.6	43598	54006.7	47204	44195.8	49354.9	59681.8	55618	51355.9	40205.7	36369.9	45366.4	41812.5	30645.2	34861.9
1439	Lmgn000224	145.01	57.03	146.022	C5H6O5	[M-H]-	2-Methyl-3-oxosuccinic acid	Organic acids	Organic acids	-	3	41659.4	52889.7	44919.8	36796.9	35267.2	53856.3	20702	33978.2	22898.3	23297.6	23215.2	34791.9	67331.8	53205.5	51818.3
1440	Hmhp001812	282.12	136.06	281.112	C11H15N5O4	[M+H]+	2'-O-Methyladenosine	Nucleotides and derivatives	Nucleotides and derivatives	2140-79-6	3	67851.6	67993.5	43750.2	60525.6	57780.8	60607.9	59546	78244.2	87549.4	120437	123187	113802	84318	88133	70350.6
1441	Qmhp090801	176.07	133.05	175.063	C10H9NO2	[M+H]+	4-Methoxy-2(1H)-quinolinone	Alkaloids	Phenolamine	-	3	44527.2	53563.2	12711.9	132999	95243.7	91825.5	135775	147079	158100	124298	122395	134749	55184.4	35980.1	55994.6
1442	Lmgn002253	695.2	353.09	696.19	C31H36O18	[M-H]-	Syringoylcaffeoylquinic acid-D-glucose	Phenolic acids	Phenolic acids	-	3	8339.51	7828.66	570.389	3232.52	6060.98	5795.36	45729.9	32811	34247.7	9185.01	4999.46	8649.95	147810	123614	171730
1443	pmb0563	301.07	286.05	301.071	C16H13O6+	[M]+	Peonidin	Flavonoids	Anthocyanidins	134-01-0	3	4.22738e+06	6.65849e+06	7.91668e+06	68059.2	80977.3	16864.1	104912	26021.2	18614.3	804022	725973	735995	121427	119706	122276
1444	pmp000593	595.17	287.06	594.159	C27H30O15	[M+H]+	Luteolin-7-O-rutinoside	Flavonoids	Flavones	3563-98-2	3	1.28283e+06	1.5883e+06	1.22117e+06	179820	146069	120364	238597	490781	219143	1.83544e+06	2.26049e+06	2.89469e+06	485088	441005	632375
1445	Lmsp004137	289.07	163.04	288.063	C15H12O6	[M+H]+	3,4,2',4',6'-Pentahydroxychalcone	Flavonoids	Chalcones	73692-51-0	2	127192	191765	234772	2.1917e+06	2.39524e+06	2.14061e+06	3.97068e+06	4.25998e+06	3.98474e+06	1.70229e+06	1.90433e+06	1.35454e+06	4.85078e+06	4.03449e+06	5.61085e+06
1446	Wagn011658	653.38	397.14	654.383	C31H58O14	[M-H]-	1-Palmitoyl-Sn-Glycerol 3-O-Diglucoside	Lipids	Glycerol ester	-	2	229453	196739	184534	5842.73	5971.19	2725.02	11221.6	3968.49	9656.95	14295.1	22166.5	18921.4	1836.86	2721.59	1325.05
1447	Zmhn001746	405.12	243.07	406.126	C20H22O9	[M-H]-	Piceatannol-3'-O-glucoside	Others	Stilbene	94356-26-0	3	65309.8	32874	59689.7	210189	231908	154574	244226	265340	261443	393617	489087	394959	62725.6	64329.1	65471.4
1448	MWSmce489	407.13	245.08	406.126	C20H22O9	[M+H]+	2,3,5,4'-Tetrahydroxystilbene-2-O-glucoside	Others	Stilbene	82373-94-2	2	1.00585e+06	943836	1.2537e+06	9	9	9	9	9	9	9	9	9	20137.7	153026	30663.5
1449	MWS4295	299.26	253.25	300.266	C18H36O3	[M-H]-	DL-2-hydroxystearic acid	Lipids	Free fatty acids	629-22-1	3	56135.8	68399	79394.8	82371.4	99546.6	94228.2	79576.4	84113.3	73343.1	94871.3	86451.6	95566	95339.4	91031.9	84635.2
1450	Wagp000980	376.16	121.06	375.153	C16H25NO9	[M+H]+	2-((4-hydroxyphenethyl)amino)ethane-1,1,2-triol O-Glucoside	Alkaloids	Alkaloids	-	1	5163.16	2.12295e+06	2.11206e+06	20128.4	20966.3	26005	4610.07	4636.81	3042.86	9	9	9	9	9	9
1451	MWSmce116	252.1	136.06	251.102	C10H13N5O3	[M+H]+	5'-Deoxyadenosine	Nucleotides and derivatives	Nucleotides and derivatives	4754-39-6	3	124972	177946	169481	75292.7	86424.3	50673.9	78696.1	51781.8	74131.5	134434	98152.3	84605.9	145292	113558	179778
1452	MW0153185	567.32	261.11	566.318	C25H42N8O7	[M+H]+	Lys-Tyr-Thr-Arg	Amino acids and derivatives	Amino acids and derivatives	-	3	205155	204601	210733	23978.4	22867.3	40743.8	10518.7	16161.1	16663.6	5238.21	4746.11	4543.38	4430.63	8514.12	5122.5
1453	Zmyn005252	285.24	239.24	286.251	C17H34O3	[M-H]-	3-Hydroxy-palmitic acid methyl ester	Lipids	Free fatty acids	51883-36-4	3	60842.1	60553.3	65453.4	85030.1	95412.4	96228.7	75085.2	86600.8	78229.3	85506.9	79250.1	76817.2	78930.4	69557.7	68055.4
1454	Zbnp004535	815.23	347.08	814.216	C35H42O22	[M+H]+	Limocitrin-3-O-(hydroxy-methylglutarate)glucoside-glucoside	Flavonoids	Flavonols	-	1	1.62355e+07	6.72353e+06	1.17059e+07	200396	28451	190495	4179.94	45966.4	8552.79	73909.9	209013	240862	572860	305719	427217
1455	MEDP1345	576.33	277.22	517.317	C26H48NO7P	[M+CH3COO]-	LysoPC(18:3(9Z,12Z,15Z))	Lipids	LPC	-	3	2.83113e+06	1.99334e+06	1.42517e+06	236083	153630	142894	960375	704145	858926	541073	687333	528021	18338.6	17502.1	19646.8
1456	Waln010192	576.33	277.22	577.338	C28H52NO9P	[M-H]-	2-(2,3-dihydroxypropoxy)-3-(((2-(dimethylamino)ethoxy)(hydroxy)phosphoryl)oxy)propyl (8E,11Z,14Z)-octadeca-8,11,14-trienoate	Lipids	LPE	-	1	2.83113e+06	1.99334e+06	1.42517e+06	236083	153630	142894	960375	704145	858926	541073	687333	528021	18338.6	17502.1	19646.8
1457	mws0752	185.15	185.16	186.162	C11H22O2	[M-H]-	Undecylic Acid	Lipids	Free fatty acids	112-37-8	3	2.16795e+06	2.54918e+06	2.56204e+06	1.95663e+06	1.80601e+06	1.94104e+06	1.91401e+06	1.98988e+06	1.94663e+06	2.15682e+06	2.25452e+06	2.13518e+06	2.24536e+06	3.81972e+06	2.22169e+06
1458	MWStz152	206.08	118.07	205.074	C11H11NO3	[M+H]+	2-(Acetylamino)-3-phenyl-2-propenoic acid	Alkaloids	Alkaloids	5469-45-4	2	119911	104316	83127.7	154345	145248	109091	166196	148207	127417	28014	55378.3	42758.6	227164	223494	143776
1459	Wagp008829	200.11	158.06	199.1	C13H13NO	[M+H]+	3-(3-Methyl-2-Butenoyl)-1H-Indole	Alkaloids	Plumerane	-	3	338738	322323	307210	8078.22	27612.8	25588.7	8541.01	13953.2	21280.4	32899	7858.6	23836	30135.4	34188.3	22268.8
1460	mws1179	433.11	271.07	434.121	C21H22O10	[M-H]-	Naringenin-7-O-glucoside (Prunin)	Flavonoids	Flavanones	529-55-5	3	239153	191502	232524	9	167968	122541	221113	281069	275702	217540	208047	189123	93479.7	99916.1	85983.1
1461	mws0052	447.09	271.06	446.085	C21H18O11	[M+H]+	Baicalin	Flavonoids	Flavones	21967-41-9	3	1914.73	12440.2	9524.49	63597.3	27585.3	26306.9	7307.24	37993.1	38799.3	41005.9	54397	60483.1	19298.8	5572.63	11483.2
1462	MWSHY0031	447.09	271.06	446.085	C21H18O11	[M+H]+	Apigenin-7-O-glucuronide	Flavonoids	Flavones	29741-09-1	3	1914.73	12440.2	9524.49	63597.3	27585.3	26306.9	7307.24	37993.1	38799.3	41005.9	54397	60483.1	19298.8	5572.63	11483.2
1463	mws0058	299.06	284.03	300.063	C16H12O6	[M-H]-	Diosmetin (5,7,3'-Trihydroxy-4'-methoxyflavone)	Flavonoids	Flavones	520-34-3	1	1.16659e+07	1.05527e+07	1.00494e+07	425726	488909	414053	121361	106328	140784	13772.5	16912.3	13447.7	7797.42	5054.36	8796.62
1464	Wagp005148	261.11	189.05	260.105	C15H16O4	[M+H]+	2-(Hydroxymethyl)-8,8-dimethyl-9,10-dihydropyrano(4,3-f)chromen-4-one	Lignans and Coumarins	Coumarins	-	1	5.37582e+06	5.85291e+06	6.5486e+06	777721	726912	651096	126407	139193	156761	32468.9	22507.7	43277.2	19208.7	5100.85	32957.3
1465	Lmmp003091	611.16	303.05	610.153	C27H30O16	[M+H]+	Quercetin-3-O-(4''-O-glucosyl)rhamnoside	Flavonoids	Flavonols	59262-54-3	3	9	9	9	112614	57058.2	101976	240411	272318	204482	3.65563e+06	3.49155e+06	4.32028e+06	1.67791e+06	1.96572e+06	935580
1466	Zmhn001970	389.12	227.08	390.132	C20H22O8	[M-H]-	Piceid	Others	Stilbene	27208-80-6	3	30869.4	57437.2	45897.3	773911	800867	701813	281263	289933	297679	36521.6	41890.3	50900.2	72060.8	75343.8	68963.4
1467	pmp000384	419.13	257.08	418.126	C21H22O9	[M+H]+	Isoliquiritin	Flavonoids	Chalcones	5041-81-6	3	39924.2	7450.92	42301.1	9	9	9	28500.6	30028.9	13656	95234.8	111529	78294.2	747082	784766	667763
1468	mws1420	455.15	215.07	454.142	C28H22O6	[M+H]+	ε-Viniferin	Others	Stilbene	62218-08-0	3	89901.9	62460.7	70304	411084	407267	392097	561158	1.93295e+06	1.71181e+06	603512	573507	686292	1.48935e+06	1.47341e+06	1.27905e+06
1469	Hmhp000386	423.16	289.01	422.154	C16H26N2O11	[M+H]+	Kwansonine A	Amino acids and derivatives	Amino acids and derivatives	-	3	58661.1	73041.4	74956.4	35592.8	38018.2	50374.3	42422.5	11379.5	39377.5	32941.5	29022.6	32441.4	79038.3	96839.5	59898.8
1470	Lmzp003064	333.19	153.13	332.183	C16H28O7	[M+H]+	(3R,4S,6R)-p-Menth-1-ene-3,6-diol-3-O-β-D-glucoside	Others	Alcohol compounds	-	2	76103	101015	59595.6	65796.5	78737	80523	46265.7	52779	31591	89781.4	92719.9	73754.2	162769	128552	185259
1471	mws1383	243.09	145.08	242.08	C12H10N4O2	[M+H]+	Lumichrome	Alkaloids	Alkaloids	1086-80-2	3	268425	418519	349634	22628.5	42393.5	39546.9	22561.7	6674.93	11849.3	38909.9	21273.3	18108.4	6493.93	2991.94	5236.12
1472	Zmgn004894	151.04	136.02	152.047	C8H8O3	[M-H]-	Methyl 4-hydroxybenzoate	Phenolic acids	Phenolic acids	99-76-3	3	17719.5	26570.2	28141.4	111008	90186.4	87793.6	95304.9	108999	90888.9	67019.5	108893	91136.8	89519.7	66158.9	62286.1
1473	Wmzn000627	363.25	281.25	364.261	C22H36O4	[M-H]-	Ajugalaevigatic acid	Terpenoids	Ditepenoids	-	2	2.21568e+06	1.93964e+06	2.08598e+06	1.37517e+06	1.44702e+06	1.46439e+06	965636	1.02264e+06	1.00479e+06	2.56333e+06	2.7221e+06	3.09564e+06	5.06873e+06	5.4222e+06	5.58929e+06
1474	Zmdp002216	261.14	86.1	260.137	C11H20N2O5	[M+H]+	L-γ-Glutamyl-L-leucine	Amino acids and derivatives	Amino acids and derivatives	2566-39-4	3	29904.1	76209.3	25000.8	61162.3	40516.3	52803.1	97344	38191.3	40170	28884.6	31102.5	26437.3	389095	413790	298687
1475	MW0145904	371.17	129.06	370.16	C14H22N6O6	[M+H]+	Asn-Thr-His	Amino acids and derivatives	Amino acids and derivatives	-	3	21596.5	28700.1	16813.5	258386	235733	176142	87124.2	150393	135059	18211	9	25296.5	51639.2	41637.5	19744.9
1476	mws1409	579.03	403	580.034	C15H22N2O18P2	[M-H]-	Uridine-5'-diphosphoglucuronic acid	Nucleotides and derivatives	Nucleotides and derivatives	-	3	22688.9	25231.4	21036.8	62155.1	48813	47039.1	65290.8	72940.9	78336.5	93063.7	54822.1	64369.5	111131	108814	88630.2
1477	MW0151391	501.23	59.01	502.239	C20H34N6O9	[M-H]-	Ile-Gln-Asn-Glu	Amino acids and derivatives	Amino acids and derivatives	-	3	367308	147888	108005	577030	545033	828231	130269	143627	57569.6	106148	52733.7	32658.7	7695.83	6121.05	3476.94
1478	pmf0289	336.17	148.06	335.159	C15H21N5O4	[M+H]+	Riboprine	Nucleotides and derivatives	Nucleotides and derivatives	7724-76-7	3	11956.6	11909.6	2691.97	3399.21	4329.57	10695.4	6414.79	14851.1	5244.77	7387.23	1880.75	9086.58	10760.5	2707.92	3326.43
1479	Wagp006598	277.11	189.05	276.1	C15H16O5	[M+H]+	6-(3-hydroperoxy-2-methylenebutyl)-7-methoxy-2H-chromen-2-one	Lignans and Coumarins	Coumarins	-	2	3.28166e+06	1.9064e+06	3.54434e+06	222151	209568	270187	86450	14999.3	28709.4	27873.2	11796.5	26012.1	7820.34	37177.4	10556.9
1480	pme0128	159.08	88.04	160.085	C6H12N2O3	[M-H]-	L-Alanyl-L-Alanine	Amino acids and derivatives	Amino acids and derivatives	1948-31-8	3	64560.8	61168.4	83752.6	129491	140233	161578	254404	256679	214044	122651	111888	111807	62548.1	66498.2	66143.1
1481	MW0155380	583.27	99.04	584.296	C29H40N6O7	[M-H]-	Phe-Tyr-Gln-Lys	Amino acids and derivatives	Amino acids and derivatives	-	3	31706.4	71099.5	245470	829.094	2653.25	2980.93	5756.98	8992.93	4190.83	192822	155402	293134	9	9	9
1482	Lmcp004624	301.07	258.05	300.063	C16H12O6	[M+H]+	3-Methylkaempferol	Flavonoids	Flavonols	1592-70-7	3	383089	751936	1.03861e+06	23525.8	10400.6	9613.96	6315.9	12246.6	28440.4	30264.9	47998.5	55866.5	34455.9	15507.1	32222.1
1483	Lmcp005542	627.13	303.05	627.134	C30H27O15+	[M]+	Delphinidin-3-O-(6''-O-caffeoyl)glucoside	Flavonoids	Anthocyanidins	-	3	107080	41740.3	80282.9	88922.5	96078	73149.5	108833	136815	106308	107824	83864.4	110181	31328.6	31392.4	16437.7
1484	Lmmp000897	611.14	287.05	610.132	C30H26O14	[M+H]+	Gallocatechin-(4α→8)-gallocatechin	Flavonoids	Flavanols	-	2	211649	159722	225328	343500	298675	221314	211939	514977	528425	307714	225387	552912	8.71582e+06	9.35735e+06	1.56679e+07
1485	YC512117	277.22	149.02	276.209	C18H28O2	[M+H]+	Stearidonic acid	Lipids	Free fatty acids	20290-75-9	3	130760	144604	143690	22011	24259.3	14862.8	22539.9	14945.3	13420.5	23753.6	22252.6	19713.1	30723.7	17180.2	31121
1486	Hmmp002266	887.25	725.21	886.274	C39H50O23	[M+H]+	Apigenin-7-O-rutinoside-4'-O-rutinoside	Flavonoids	Flavones	-	2	160604	68061.8	388002	19514.8	9	104537	475086	456947	396474	119182	118550	158041	51860.2	233084	305694
1487	Hmgp001916	671.18	347.07	670.174	C29H34O18	[M+H]+	3,3',5,7-Tetrahydroxy-4',6-Dimethoxyflavone-7-O-Gentiobioside; (Laciniatin-7-O-Gentiobioside)	Flavonoids	Flavonols	-	2	1.08142e+06	1.01639e+06	879986	22787.7	89486.4	50489.4	28164	58440.5	32253.6	9	9	9	128616	111734	9873.78
1488	MWSslk120	208.1	120.08	207.089	C11H13NO3	[M+H]+	N-Acetyl-DL-phenylalanine	Amino acids and derivatives	Amino acids and derivatives	2901-75-9	3	9	9	9	318977	351807	451992	829920	767144	615699	177895	139902	190473	24906.5	34892.6	60858.2
1489	Wayp004564	182.08	136.08	181.074	C9H11NO3	[M+H]+	4-hydroxy-4-(3-pyridyl)-butanoic acid	Alkaloids	Pyridine alkaloids	15569-97-8	2	879700	980675	1.06016e+06	137887	110796	101818	84753.1	107004	135239	52298.6	39034.9	47668.1	92299.4	71907.1	63139.9
1490	Xmyn008071	299.06	284.03	300.063	C16H12O6	[M-H]-	Gnetifolin B	Flavonoids	Flavones	140671-06-3	1	1.3354e+07	1.3168e+07	1.14853e+07	609554	762546	563190	134521	120001	122652	39814.6	23017.5	23654.7	3773.96	2318.62	5405.47
1491	Hmmp003156	595.16	313.07	594.159	C27H30O15	[M+H]+	Isovitexin-7-O-glucoside(Saponarin)	Flavonoids	Flavones	20310-89-8	2	1.60775e+07	1.80983e+07	1.85791e+07	587476	296457	433552	1.0308e+07	9.42353e+06	1.28406e+07	3.83563e+06	3.12486e+06	5.33907e+06	541514	707234	654451
1492	MWSmce039	124.04	80.05	123.032	C6H5NO2	[M+H]+	Isonicotinic acid	Others	Vitamin	55-22-1	3	212074	381316	396441	442323	400292	305746	1.39703e+06	1.40027e+06	1.2594e+06	212252	183154	179508	689910	671787	592563
1493	Hmdp103165	741.22	287.06	740.216	C33H40O19	[M+H]+	Clitorin	Flavonoids	Flavones	55804-74-5	3	16800.4	12432.5	18419.1	5762.44	3970.43	3082.39	10008.5	3379.43	34852.3	20058.5	21586.4	11796.3	127966	153725	193684
1494	mws1489	283.26	283.26	284.272	C18H36O2	[M-H]-	Stearic Acid	Lipids	Free fatty acids	57-11-4	2	5.74655e+07	8.05009e+07	9.69762e+07	9.97562e+07	9.82046e+07	1.2471e+08	1.10375e+08	1.0025e+08	1.17888e+08	8.55453e+07	1.54572e+08	122686415	1.35964e+08	1.40126e+08	1.48687e+08
1495	mws0875	179.05	76.02	178.041	C5H10N2O3S	[M+H]+	L-Cysteinyl-L-glycine	Amino acids and derivatives	Amino acids and derivatives	19246-18-5	3	281161	389077	407106	594314	312537	424624	871179	693134	718277	397782	375095	352467	941702	1.08988e+06	870270
1496	Lmdp003808	317.07	302.04	316.058	C16H12O7	[M+H]+	Azaleatin (5-O-Methylquercetin)	Flavonoids	Flavonols	529-51-1	3	1.28079e+06	8.27247e+06	5.14793e+06	133470	109828	116713	176170	151136	152229	2.4243e+06	2.63351e+06	2.63116e+06	8.41618e+06	9.54063e+06	8.97913e+06
1497	MW0137117	277.11	189.06	276.1	C15H16O5	[M+H]+	Murrangatin	Others	Ketone compounds	-	3	3.32951e+06	4.48711e+06	5.13673e+06	90167.3	60746.3	97000.7	8210.76	25444.3	22787	56208.9	64266.1	67883.9	29252.3	8859.5	12155.3
1498	MWSslk097	195.06	163.04	194.058	C10H10O4	[M+H]+	Dimethyl phthalate	Phenolic acids	Phenolic acids	131-11-3	3	1.8306e+07	1.73886e+07	2.29013e+07	2.43332e+07	2.83938e+07	2.71056e+07	2.81353e+07	2.90333e+07	2.37494e+07	3.02259e+07	3.40026e+07	3.4136e+07	2.02167e+07	2.27593e+07	2.15164e+07
1499	MWS0933	170.09	124.09	169.085	C7H11N3O2	[M+H]+	1-Methylhistidine	Amino acids and derivatives	Amino acids and derivatives	332-80-9	3	9	9	9	76737.1	113533	61242.9	207190	206902	233819	92950.5	63003.4	85602.7	910419	639377	640255
1500	Smcp000882	328.13	310.12	327.132	C15H21NO7	[M+H]+	N-benzoyl-2-aminoethyl-β-D-glucopyranoside	Alkaloids	Alkaloids	-	2	314800	353515	349571	126717	104506	126051	70635.5	26226	71068.6	144502	114127	109597	36078.2	17414.3	59910.5
1501	Qmzp101901	487.14	193.05	486.137	C21H26O13	[M+H]+	Zanthoxyloside	Lignans and Coumarins	Coumarins	-	3	9	9	9	51132.4	98558.9	85862	59021.4	40245.2	37516.8	123412	122907	105836	11186	24999.6	17420.9
1502	Lmmp002529	773.21	465.1	772.206	C33H40O21	[M+H]+	Gossypetin-3-O-rutinoside-8-O-rhamnoside	Flavonoids	Flavonols	-	3	257208	251855	200919	2213	17682.9	13885.7	8792.07	34718.6	20776.5	68924.8	52946.7	44296.6	9	9	9
1503	HJN079	563.18	255.07	564.184	C27H32O13	[M-H]-	Pinocembrin-7-O-rutinoside	Flavonoids	Flavanones	118985-31-2	1	267985	204226	384695	5.41435e+06	5.5699e+06	5.40187e+06	1.49593e+06	2.61613e+06	1.70354e+06	484240	556858	483390	36652.1	35518.9	35993.5
1504	mws0853	209.08	179.07	210.089	C11H14O4	[M-H]-	Sinapyl alcohol	Phenolic acids	Phenolic acids	537-33-7	3	1.67608e+06	1.57926e+06	1.45551e+06	1.62235e+06	1.78961e+06	344442	1.19109e+06	1.04287e+06	1.19369e+06	224725	194904	307703	46283.8	45327.4	65120.7
1505	MW0133376	361.09	331.05	360.085	C18H16O8	[M+H]+	4H-1-Benzopyran-4-one, 5,7-dihydroxy-2-(4-hydroxyphenyl)-3,6,8-trimethoxy-	Flavonoids	Flavones	57393-71-2	3	1.57098e+07	1.86969e+07	1.40197e+07	477946	376436	476707	108729	96494.8	98777.7	35582.9	25728.9	6278.5	27500	51329.5	22001
1506	Lmhn003246	517.1	223.06	518.106	C24H22O13	[M-H]-	Sinapoylcaffeoyltartaric acid	Phenolic acids	Phenolic acids	-	3	6717.36	11207	21682.8	9357.72	11621.5	11228.5	18311.6	15123.5	15552.7	9	1708.99	4908.69	4465.37	7961.61	1461.29
1507	mws0072	433.11	271.06	432.106	C21H20O10	[M+H]+	Apigenin-5-O-glucoside	Flavonoids	Flavones	28757-27-9	3	6.2167e+06	8.23956e+06	9.01266e+06	1.35683e+06	791908	545869	2.8293e+07	2.90011e+07	3.06215e+07	8.46109e+06	8.2948e+06	4.55577e+06	2.2618e+06	2.86762e+06	153663
1508	MW0151121	601.31	535.33	602.329	C27H42N10O6	[M-H]-	His-Tyr-Arg-Lys	Amino acids and derivatives	Amino acids and derivatives	-	3	3.1635e+06	3.84614e+06	3.66999e+06	3.7675e+06	3.50027e+06	3.46849e+06	346548	388777	286581	1.7941e+06	1.93312e+06	1.93866e+06	22008.1	18755.6	15839.9
1509	Wagp004292	827.26	359.11	826.253	C37H46O21	[M+H]+	Gardenin B 5-[6''-(3-Hydroxy-3-Methylglutaryl)Glucoside]glucoside	Flavonoids	Flavones	-	3	61255.6	47508.8	60478.6	18760.8	10657.1	6905.17	28178.9	48834.9	44888.4	37592.7	24783.9	11198.9	10658.8	4112.72	15638.5
1510	Lmdp004819	903.22	369.12	902.212	C41H42O23	[M+H]+	Kaempferol-3-O-(2''-sinapoyl)glucosyl-(1→2)-(6''-malonyl)glucoside	Flavonoids	Flavonols	-	3	62109.4	27293.1	48168	9	9	9	4678.26	9	3460	3227	1424.55	12376.4	20247	49162.7	41896.2
1511	Lmdn003868	431.23	161.05	432.236	C21H36O9	[M-H]-	Frehmaglutoside G	Terpenoids	Monoterpenoids	-	1	89886.8	28327.3	91970.5	8585.83	24719.6	28158.4	21164	24487.5	51080.2	49203.2	34809.5	47686.2	15075.6	17630.4	16960.7
1512	pma0791	521.13	273.08	520.122	C24H24O13	[M+H]+	Naringenin-7-O-(6''-malonyl)glucoside	Flavonoids	Flavanones	-	3	3.00629e+06	6.66589e+06	4.96229e+06	6.61677e+07	6.5077e+07	8.74906e+07	1.37697e+07	1.49214e+07	2.57291e+07	9.95477e+06	1.04256e+07	7.27067e+06	7.08319e+06	6.82846e+06	1.09579e+07
1513	MWS4296	223.11	120.08	222.1	C11H14N2O3	[M+H]+	Glycylphenylalanine	Amino acids and derivatives	Amino acids and derivatives	3321-03-7	3	52896	86099.2	94972.3	171613	174062	156046	70866.4	59335.5	132392	694695	692854	685659	36312.8	22851.5	26969
1514	pmp001012	333.1	318.07	332.09	C17H16O7	[M+H]+	6-Hydroxy-1,2,3,7-tetramethoxyxanthone	Flavonoids	Other Flavonoids	64756-87-2	3	1.65062e+06	1.72626e+06	1.73564e+06	56986.8	48810.8	37884.7	19084.1	13452.3	35636	10218	15894.4	3021.73	39197.1	37394.1	9215.04
1515	MW0152940	575.3	515.29	516.291	C22H40N6O8	[M+CH3COO]-	Lys-Gln-Ile-Glu	Amino acids and derivatives	Amino acids and derivatives	-	3	44286.3	51223.9	50165.8	236335	253356	227511	24188	28856.8	25473.5	9382.45	2331.5	8041.87	33194.4	29245	24431.3
1516	pmp001080	609.18	301.07	608.174	C28H32O15	[M+H]+	Diosmetin-7-O-Neohesperidoside (Neodiosmin)	Flavonoids	Flavones	38665-01-9	1	3.29215e+07	4.91666e+07	4.06366e+07	296694	195111	275956	444036	485123	441759	3.85136e+06	4.15525e+06	3.85758e+06	830961	1.15327e+06	706678
1517	pme0195	120.01	74.01	121.02	C3H7NO2S	[M-H]-	L-Cysteine	Amino acids and derivatives	Amino acids and derivatives	52-90-4	3	547.518	5247.45	1709.06	7171.85	9681.68	14052.9	16421.1	19422.9	17055.1	26723.7	31357	27399.4	6865.1	5116.79	3680.05
1518	MW0155464	469.13	121.03	470.148	C27H22N2O6	[M-H]-	Phe-Nap-OH	Amino acids and derivatives	Amino acids and derivatives	-	3	1.28415e+06	1.11619e+06	1.34306e+06	9299.53	13646.7	9298.42	2234.67	10821.2	7123.01	7071.93	3880.91	2871.42	9	16578.1	2826.31
1519	Lmsp003161	757.22	287.06	756.211	C33H40O20	[M+H]+	Kaempferol-3-O-sophoroside-7-O-rhamnoside	Flavonoids	Flavonols	-	2	1.46184e+06	1.28e+06	1.02448e+06	591266	693819	775634	2.04122e+06	807792	784692	5.48922e+06	3.41984e+06	3.76587e+06	3.07413e+06	5.06628e+06	2.9359e+06
1520	pmp001105	757.22	287.06	756.211	C33H40O20	[M+H]+	Kaempferol-3-O-neohesperidoside-7-O-glucoside	Flavonoids	Flavonols	-	3	1.46184e+06	1.28e+06	1.02448e+06	591266	693819	775634	2.04122e+06	807792	784692	5.48922e+06	3.41984e+06	3.76587e+06	3.07413e+06	5.06628e+06	2.9359e+06
1521	Zmhp003322	741.2	433.11	740.195	C36H36O17	[M+H]+	Isovitexin-2''-O-(6'''-p-coumaroyl)glucoside	Flavonoids	Flavones	-	3	210762	42154.3	45524.2	274225	311673	281272	368639	397152	338735	157563	147326	123731	36832.8	93639.1	53861.8
1522	mws2368	137.06	119.05	138.068	C8H10O2	[M-H]-	Tyrosol; 4-Hydroxyphenylethanol	Phenolic acids	Phenolic acids	501-94-0	3	42007.2	49706	55947.4	8811.11	10716	11180.6	13013.7	8490.57	19813.9	5563.35	3442.74	4884.26	6789.79	5490	9844.38
1523	MW0126906	367.16	59.01	368.174	C21H24N2O4	[M-H]-	Uncarine B	Alkaloids	Plumerane	6883-35-8	3	263867	382111	219363	119451	134683	108096	192016	202125	253286	249405	349043	388939	313956	299893	316006
1524	mws1153	665.21	161.02	666.216	C31H38O16	[M-H]-	2'-Acetylacteoside	Phenolic acids	Phenolic acids	94492-24-7	3	10869.5	21161.9	27542.2	27949	16123.2	19096.5	39677.1	37082.4	33174.4	6386.73	9104.17	2093.27	9848.55	11153.5	7954.5
1525	pme3163	289.03	96.97	290.04	C7H15O10P	[M-H]-	D-Sedoheptuiose 7-phosphate	Others	Saccharides	2646-35-7	3	835729	625511	876441	1.22439e+06	2.89735e+06	1.55681e+06	518776	477290	290061	713815	713308	620749	531512	533240	751797
1526	mws0715	263.1	145.06	264.111	C13H16N2O4	[M-H]-	Phenylacetyl-L-glutamine	Amino acids and derivatives	Amino acids and derivatives	28047-15-6	3	11052.5	5280.97	18086	9426.2	28518.8	16975.7	17511.8	21980.4	26200.5	2960	5259.01	4320.79	20520	22099.9	16651.4
1527	mws1397	441.08	169.02	442.09	C22H18O10	[M-H]-	Epicatechin gallate	Flavonoids	Flavanols	1257-08-5	3	29376.5	20980.4	35463.1	36726.6	35700.2	43431.1	28291.5	33411.4	23643	25979.6	30598.6	35188.9	22520.4	26901.4	14329.5
1528	pmn001610	307.26	307.26	308.272	C20H36O2	[M-H]-	Eicosadienoic acid	Lipids	Free fatty acids	5598-38-9	3	181688	185239	222712	124811	142076	163547	107836	117857	131207	239155	209947	256605	139545	171164	165823
1529	MWS4525	166.07	124.05	165.065	C6H7N5O	[M+H]+	6-O-methylguanine	Nucleotides and derivatives	Nucleotides and derivatives	20535-83-5	3	9	330278	366449	185697	183075	163983	130325	140447	137012	555668	536084	505977	164906	154844	135509
1530	Lmnp002494	611.16	479.12	610.153	C27H30O16	[M+H]+	5,7,3',4'-Tetrahydroxy-6-methoxyflavone-8-C-[Xylosyl-(1-2)]-glucoside	Flavonoids	Flavones	-	3	676190	664969	851428	24838.6	15639.9	7901.79	9	9	9	3498.11	31000.2	5626.86	5521.32	4299.85	36280.7
1531	Wagp004279	415.23	253.18	414.225	C21H34O8	[M+H]+	Thomimarine B Glucoside	Terpenoids	Sesquiterpenoids	-	3	876781	887761	925794	471430	295037	1.22369e+06	595984	861233	370139	1.21119e+07	3.90634e+06	6.4053e+06	9	9	9
1532	pmb0619	775.23	612.9	774.222	C33H42O21	[M+H]+	Eriodictyol-6,8-di-C-glucoside-4'-O-glucoside	Flavonoids	Flavanones	-	3	83014.8	221470	76288.3	22829.6	5865.03	11722.5	41612.3	18637.1	37268.2	247121	321871	121072	164483	136170	96046.9
1533	Qmyp101114	371.21	209.15	370.199	C19H30O7	[M+H]+	9-O-β-D-Glucoside of 3-hydroxy-7,8-didehydro-β-ionol	Terpenoids	Sesquiterpenoids	-	3	60782.5	62394.3	119821	188080	178081	167746	186005	146485	151791	86982.1	116356	78483.6	331447	376440	306659
1534	MW0154289	453.12	111.01	454.12	C23H22N2O6S	[M-H]-	Nap-Met-OH	Amino acids and derivatives	Amino acids and derivatives	-	3	1.7546e+06	1.80784e+06	985553	802382	644106	2.47866e+06	545770	909795	844991	1.66523e+06	1.39024e+06	4.04241e+06	85413.2	104420	90908.9
1535	Hmlp003068	627.15	303.05	626.148	C27H30O17	[M+H]+	Meratin	Flavonoids	Flavones	27215-04-9	3	365507	192188	392444	25010.6	38866.1	39205.6	57616.8	51002.1	58013.6	809214	810604	490429	9.33847e+06	1.30042e+07	7.54833e+06
1536	Lmdn002671	785.25	623.22	786.258	C35H46O20	[M-H]-	Purpureaside C	Phenolic acids	Phenolic acids	108648-07-3	2	1.07239e+06	2.59676e+06	988794	969711	2.44829e+06	1.01643e+06	623286	1.425e+06	2.02949e+06	166235	276750	713374	392560	435019	1.22788e+06
1537	mws1150	785.25	623.22	786.258	C35H46O20	[M-H]-	Echinacoside	Phenolic acids	Phenolic acids	82854-37-3	3	1.07239e+06	2.59676e+06	988794	969711	2.44829e+06	1.01643e+06	623286	1.425e+06	2.02949e+06	166235	276750	713374	392560	435019	1.22788e+06
1538	Hmmp002073	903.25	741.2	902.269	C39H50O24	[M+H]+	Apigenin-7-O-rutinoside-4'-O-Sophoroside	Flavonoids	Flavones	-	3	229056	386261	289417	419368	443853	345277	862552	1.34754e+06	912963	216452	145527	112524	201780	119252	219692
1539	pmp001089	487.2	161.1	486.189	C26H30O9	[M+H]+	Rutaevin	Terpenoids	Terpene	33237-37-5	2	100163	77984.8	132700	15316.1	22178.3	5252.87	65505.2	193940	79775.3	49261.9	39013.7	34539.6	519711	645908	702282
1540	MW0155154	579.28	271.06	520.276	C23H36N8O6	[M+CH3COO]-	Phe-Gln-Ala-Arg	Amino acids and derivatives	Amino acids and derivatives	-	3	631991	752663	713707	1.77793e+06	1.27528e+06	1.07833e+06	4.10684e+06	4.33893e+06	4.32375e+06	1.93994e+06	2.23401e+06	2.69686e+06	506852	407536	473909
1541	MW0158293	410.13	134.05	411.143	C21H21N3O6	[M-H]-	Trp-Abu-OH	Amino acids and derivatives	Amino acids and derivatives	-	3	5.80471e+06	9.34945e+06	6.48068e+06	473570	532716	581502	437534	511083	530729	1.59039e+06	1.49549e+06	2.05433e+06	19499	13734	23188.1
1542	pmb0618	627.19	465.1	626.185	C28H34O16	[M+H]+	Hesperetin-8-C-glucoside-3'-O-glucoside	Flavonoids	Flavonols	-	3	840765	528751	403308	80539.8	76069.2	69050.1	122435	263609	130090	393439	500320	414378	6.77359e+06	4.68106e+06	5.25884e+06
1543	MW0158634	483.18	321.13	482.18	C24H26N4O7	[M+H]+	Tyr-Trp-Asp	Amino acids and derivatives	Amino acids and derivatives	-	3	1.89303e+06	1.80698e+06	1.81131e+06	94371.5	88942.3	56560.8	16889.5	36871.9	33322.7	61234.1	96507.2	58301.7	4909.32	11380	25444.1
1544	Qmzp101810	267.12	189.08	266.115	C14H18O5	[M+H]+	Dimethoxysamin	Lignans and Coumarins	Lignans	-	2	733231	1.07271e+06	1.11301e+06	9	9	9	24743.7	9893.55	20896.3	21927.6	20224.7	26957.2	9960.73	20842.1	37928.6
1545	Wagp007859	359.11	329.07	358.105	C19H18O7	[M+H]+	Hypolaetin 7,8,3',4'-Tetramethyl Ether	Flavonoids	Flavones	-	2	269264	284997	310263	93268.1	92677.4	85217.6	9669.27	6308.8	12480.9	25061.2	20546.4	30089.9	9	9	9
1546	Lmsn004970	503.12	179.04	504.127	C24H24O12	[M-H]-	3,6-Di-O-caffeoyl glucose	Phenolic acids	Phenolic acids	-	3	94046.9	46757.1	61647.7	24493.5	7347.98	8221.73	47847.9	44342.8	16837.8	103352	119260	132226	66121.7	87867.1	88765.4
1547	pmn001716	447.09	285.04	448.101	C21H20O11	[M-H]-	Carthamone	Flavonoids	Chalcones	86579-00-2	3	32090	11857.3	23349.9	38972	67021.3	59095.5	231233	95976.6	115735	138727	253462	361807	348838	157759	321000
1548	MW0159302	461.16	401.15	402.143	C20H22N2O7	[M+CH3COO]-	Val-TyrMe-OH	Amino acids and derivatives	Amino acids and derivatives	-	3	583636	460289	765938	197482	334993	219319	141978	169186	114429	40877.9	45720.2	52410.2	32559.4	21464.2	33883.1
1549	MW0157722	489.23	59.01	490.239	C19H34N6O9	[M-H]-	Thr-Lys-Asn-Glu	Amino acids and derivatives	Amino acids and derivatives	-	3	1.94354e+06	2.1841e+06	1.27052e+06	485090	347150	234406	560562	450262	604404	27080.7	61621.4	50916	71938.6	25144.8	111244
1550	MW0145537	581.26	539.23	580.261	C24H36N8O9	[M+H]+	Arg-Tyr-Asn-Glu	Amino acids and derivatives	Amino acids and derivatives	-	3	207169	265811	263254	9	9792.72	849.193	3977.1	594.175	14969	4517.85	6243.37	5344.09	6633.35	5710.57	18871.3
1551	Waln011524	554.35	255.23	555.354	C26H54NO9P	[M-H]-	1-(2,3-dihydroxypropoxy)-3-(((2-(dimethylamino)ethoxy)(hydroxy)phosphoryl)oxy)propan-2-yl palmitate	Lipids	LPE	-	1	192943	176331	284447	291449	107612	363293	301314	306701	255492	1.41799e+06	1.28135e+06	520671	112404	124026	176738
1552	Zmgp002640	364.27	346.27	363.262	C18H37NO6	[M+H]+	Broussonetine S	Alkaloids	Pyrrole alkaloids	343935-37-5	2	906835	660182	819883	30243.6	12489.5	19648	176646	263357	303639	113293	233930	159062	194222	130308	91373.7
1553	mws0371	327.23	283.24	328.24	C22H32O2	[M-H]-	Cis-4,7,10,13,16,19-Docosahexaenoic Acid	Lipids	Free fatty acids	6217-54-5	3	40149.7	50668.5	52590.8	56618	45622.3	57229.1	45012.4	53951.7	55290.8	40342	36962.1	39618.2	36842.6	44293.3	45329.4
1554	HJN055	435.13	273.08	436.137	C21H24O10	[M-H]-	Dihydrocharcone-4'-O-glucoside	Flavonoids	Chalcones	-	3	36427	44433.2	55613	51192.7	62050.9	45885.3	74260	70405.3	71102.8	12085.9	24654.9	7957.43	21170.6	26715	20542.6
1555	pma0149	341.09	207.07	340.079	C15H16O9	[M+H]+	Sinapoyl malate	Phenolic acids	Phenolic acids	92344-58-6	3	305339	307835	231651	184516	209283	174385	141747	161930	116270	71873.5	40222.2	42317.9	13465	19577.1	20758
1556	Cmhp002692	641.17	317.06	640.164	C28H32O17	[M+H]+	Madreselvin A	Flavonoids	Flavones	188682-83-9	2	423872	125215	576489	3151.31	26521.5	8848.12	17177.8	9209.29	22486.9	581768	819380	261546	3.86033e+06	4.92941e+06	2.69518e+06
1557	pmb3041	521.09	329.2	522.101	C23H22O14	[M-H]-	Tricin-7-O-saccharic acid	Flavonoids	Flavones	-	3	43737.7	40001.6	37053.6	1.94384e+06	1.40577e+06	1.84476e+06	2.0504e+06	2.89528e+06	1.51208e+06	12484.5	10452	29861.6	640638	950383	1.00745e+06
1558	MW0146178	521.2	329.14	462.196	C18H30N4O10	[M+CH3COO]-	Asp-Leu-Ser-Glu	Amino acids and derivatives	Amino acids and derivatives	-	3	41535.2	46046.2	71035.7	4.58362e+06	5.08173e+06	2.57542e+06	2.0146e+06	1.47247e+06	2.90884e+06	46713.8	29352.6	56441.1	1.30236e+06	2.1243e+06	994074
1559	Jmzn003632	521.2	329.14	522.21	C26H34O11	[M-H]-	Manglieside D	Lignans and Coumarins	Lignans	-	1	41535.2	46046.2	71035.7	4.58362e+06	5.08173e+06	2.57542e+06	2.0146e+06	1.47247e+06	2.90884e+06	46713.8	29352.6	56441.1	1.30236e+06	2.1243e+06	994074
1560	pmp000446	531.23	369.18	530.226	C27H34N2O9	[M+H]+	22-O-Demethyl-22-O-glucosyl isocorynoxeine	Alkaloids	Plumerane	-	2	47420.3	85078.1	133194	213476	188507	139652	213182	184976	155595	195739	167794	151750	1.66842e+07	1.3524e+07	1.37135e+07
1561	pma6218	419.13	383.1	418.126	C21H22O9	[M+H]+	O-MethylNaringenin-8-C-arabinoside	Flavonoids	Flavanones	-	3	109159	89892.8	144074	2.90546e+07	2.2709e+07	2.46123e+07	1.55539e+07	2.79225e+07	1.76357e+07	3.43781e+06	7.60898e+06	3.21015e+06	2.6756e+06	2.27833e+06	5.27673e+06
1562	Lkmp122408	457.21	133.1	456.2	C22H32O10	[M+H]+	Malonyl byzantionoside A	Terpenoids	Sesquiterpenoids	-	3	12256.7	14109.6	8273.19	114993	315679	146539	120754	116118	85947.9	9	9	9	9	9	9
1563	pmb1650	279.23	149.13	278.225	C18H30O2	[M+H]+	Octadeca-11E,13E,15Z-trienoic acid	Lipids	Free fatty acids	25575-00-2	3	1.5211e+07	1.37272e+07	1.68287e+07	2.29392e+07	1.40751e+07	1.72018e+07	2.17511e+07	2.60563e+07	2.86515e+07	1.89445e+07	2.20856e+07	2.49007e+07	3.07193e+07	3.30362e+07	2.12182e+07
1564	Zmlp003063	741.23	433.12	740.216	C33H40O19	[M+H]+	Luteolin-7-O-(2''-O-rhamnosyl)rutinoside	Flavonoids	Flavones	-	3	1.22785e+06	1.05279e+06	1.11379e+06	828146	1.16071e+06	666776	3.77758e+06	4.09113e+06	3.37899e+06	986993	1.31118e+06	1.26449e+06	99869.6	123121	117989
1565	MWSmce024	355.1	193.05	354.095	C16H18O9	[M+H]+	Scopoletin-7-O-glucoside (Scopolin)	Lignans and Coumarins	Coumarins	531-44-2	1	5.2645e+06	1.88579e+07	7.0749e+06	642139	408210	654225	291826	145389	170784	593097	538834	601376	62175.7	127369	97011.5
1566	Hmcn000773	507.17	179.05	508.179	C21H32O14	[M-H]-	6'-O-Glucosylaucubin	Terpenoids	Sesquiterpenoids	-	3	9224.71	6853.32	6768.92	51739.9	28849.8	27308.5	33675.4	23046.3	41074.5	270230	280992	284336	20411.8	8491.47	8570
1567	Lmsp003790	787.23	317.07	786.222	C34H42O21	[M+H]+	Isorhamnetin-3-O-sophoroside-7-O-rhamnoside	Flavonoids	Flavonols	41328-75-0	1	433103	725307	420824	33476.3	35790	15510	28016.8	43331.9	20205.9	2.56071e+06	2.08954e+06	2.04286e+06	312983	896060	1.64453e+06
1568	Lmlp002038	408.13	246.08	407.122	C19H21NO9	[M+H]+	Glycohaplopine	Alkaloids	Quinoline alkaloids	74201-15-3	3	103772	160250	192991	53493.1	38087.5	46073.7	52882.4	9396.28	26086.2	7645.76	37506.7	11191.7	14067.6	18850.5	11320.1
1569	Zmjp003031	611.16	449.11	610.153	C27H30O16	[M+H]+	Orientin-2''-O-galactoside	Flavonoids	Flavones	-	2	902450	740626	655983	196416	64191.1	125296	198914	340559	149298	300846	460722	153287	3.36135e+06	4.17008e+06	8.77688e+06
1570	pmp000238	581.15	383.07	580.143	C26H28O15	[M+H]+	Luteolin-6-C-arabinoside-7-O-glucoside	Flavonoids	Flavones	-	3	5.90136e+06	7.42827e+06	6.29685e+06	1.64501e+06	1.35188e+06	2.69715e+06	1.32602e+06	2.31789e+06	2.47687e+06	722881	488581	653980	360258	218346	550729
1571	Wbtn004362	391.07	229.05	392.074	C18H16O10	[M-H]-	1,3,6,7-tetrahydroxy-2-(3,4,5-trihydroxyoxan-2-yl)xanthen-9-one	Flavonoids	Other Flavonoids	-	3	45901	30402.8	61271.9	676943	605703	605159	37800.5	38514.4	41158.8	8669.51	30314.8	16994.4	11144.8	23466.4	21609.7
1572	MWSslk062	241.09	225.06	242.094	C15H14O3	[M-H]-	4'-Methoxyresveratrol	Others	Stilbene	33626-08-3	2	133198	133489	111072	12461.7	10429.2	5239.56	13217.5	4664.14	10353.1	13805.5	11968.1	14151.3	5897.68	10021.4	8960.14
1573	pmp001230	279.16	121.03	278.152	C16H22O4	[M+H]+	Senkyunolide M	Others	Lactones	146986-60-9	1	858039	764766	1.10009e+06	1.80878e+06	1.02965e+06	1.23719e+06	906368	1.32431e+06	1.06951e+06	1.73135e+06	1.50622e+06	1.10308e+06	1.32435e+06	979657	1.10349e+06
1574	MWSHY0008	433.11	313.07	432.106	C21H20O10	[M+H]+	Apigenin-6-C-glucoside (Isovitexin)	Flavonoids	Flavones	38953-85-4	1	7.56594e+06	4.2849e+06	4.61116e+06	3.3359e+06	3.19399e+06	2.53814e+06	7.43683e+06	7.39581e+06	6.45735e+06	2.44491e+06	2.55595e+06	4.03991e+06	481780	666031	607823
1575	Cmpp004946	473.22	427.21	472.21	C26H32O8	[M+H]+	Isoobacunoic acid	Terpenoids	Triterpene	751-28-0	3	296793	188576	167790	117484	133852	114588	584781	664206	588251	351788	382070	312317	1.0157e+06	806865	1.04369e+06
1576	pma0795	551.1	303.05	550.096	C24H22O15	[M+H]+	Tricetin-5-O-(6''-malonyl)glucoside	Flavonoids	Flavones	-	3	5.42087e+06	6.51617e+06	1.18931e+07	46994	19689.9	37441.4	34850.4	20140.6	39731.3	30005.3	42033.5	53867.4	29961.6	38988.5	89112.1
1577	Wagp005905	665.21	359.11	664.2	C31H36O16	[M+H]+	Flindulatin 5-[6''-(3-Hydroxy-3-Methylglutaryl)Glucoside]	Flavonoids	Flavones	-	3	1.20703e+06	2.69868e+06	1.1118e+06	162617	97718.8	57311.9	24921.6	30790.7	27853.8	38076.5	13819.2	9	30928	27542	5760.11
1578	Zmtp102902	339.11	177.05	338.1	C16H18O8	[M+H]+	α-Hydrojuglone glucoside	Quinones	Quinones	-	2	676271	766848	682597	2.84666e+06	2.41507e+06	2.49727e+06	2.13306e+06	2.73716e+06	802677	4.37534e+06	4.18961e+06	4.48081e+06	723177	1.00106e+06	1.02251e+06
1579	Lmdp003509	435.09	303.06	434.085	C20H18O11	[M+H]+	Quercetin-3-O-xyloside (Reynoutrin)	Flavonoids	Flavonols	549-32-6	3	5058.51	31381.3	3241.95	14000.5	10583.9	25717.2	31283.4	21021.7	28090.9	21520.7	17723.4	32053.4	160141	34140.2	78714.2
1580	MW0108101	441.2	381.18	274.2	C12H26N4O3	[M+CH3COO]-	Lys-Lys	Amino acids and derivatives	Amino acids and derivatives	13184-13-9	3	204176	217804	165179	556967	550979	570637	82206.1	141725	75685.2	38799.8	69922.9	90357.9	52085.6	70669.7	73645.3
1581	MW0151311	316.23	247.16	315.216	C15H29N3O4	[M+H]+	Ile-Ala-Ile	Amino acids and derivatives	Amino acids and derivatives	-	3	71769.9	57355.6	60534.5	21516.1	42055.1	18034.7	36638.9	38564.8	30362.4	25190.4	28187.9	28027	7661.18	7052.43	6072.9
1582	pmp001033	423.09	405.08	422.085	C19H18O11	[M+H]+	Isomangiferin	Flavonoids	Other Flavonoids	24699-16-9	3	638422	574279	729349	442684	346479	376394	233465	174692	138033	86738.2	100253	51111.9	153762	177694	383463
1583	Wbtn010362	393.14	393.14	394.142	C23H22O6	[M-H]-	6,8,12-trihydroxy-2,2-dimethyl-7-(3-methylbut-2-en-1-yl)-1,10-dioxatetraphen-5-one	Others	Ketone compounds	-	3	108778	100048	140508	149736	124526	142163	212243	166289	203755	214832	214142	216511	148103	139904	232799
1584	mad2394	501.1	337.05	502.111	C24H22O12	[M-H]-	Sinapoyl-p-coumaroyltartaric acid	Phenolic acids	Phenolic acids	-	3	27195.1	21480.5	13245.8	33830.8	70646.9	41001.4	24132.5	11864.3	35647	18316.7	17990.8	11564.8	8609.27	12164	10422.6
1585	MEDP1341	578.35	504.31	519.332	C26H50NO7P	[M+CH3COO]-	1-(9Z,12Z-octadecadienoyl)-sn-glycero-3-phosphocholine	Lipids	LPC	22252-07-9	3	4.6368e+06	3.15304e+06	5.15403e+06	400897	278495	285217	983957	1.22417e+06	996947	1.10022e+06	1.03032e+06	857126	168184	218131	115359
1586	Lmbn005487	313.24	251.24	314.246	C18H34O4	[M-H]-	12,13-DHOME; (9Z)-12,13-Dihydroxyoctadec-9-enoic acid	Lipids	Free fatty acids	263399-35-5	3	197263	194483	200354	230917	233205	254373	224101	256671	247915	275942	289296	262824	319322	294399	325524
1587	Hmmp002474	755.21	271.06	754.196	C33H38O20	[M+H]+	Apigenin-7-O-rutinoside-4'-O-glucuronide	Flavonoids	Flavones	-	3	24801.8	16348	19772.7	4892.43	16569.1	10380.4	49168.7	27599.3	26020.8	97404.1	135218	47800.4	36407.5	51373.3	34342.9
1588	MW0159290	421.14	99.04	422.148	C23H22N2O6	[M-H]-	Val-Nap-OH	Amino acids and derivatives	Amino acids and derivatives	-	3	169453	203466	263232	9	9	9	5017.57	4557.01	2944.52	50047.7	49060.6	13603.8	2259.14	2040.31	3510.82
1589	Wmqn000814	367.06	205.04	368.074	C16H16O10	[M-H]-	6,7-Dihydroxycoumarin-7-O-(6'-acetyl)glucoside	Lignans and Coumarins	Coumarins	-	2	423573	369014	593762	220278	195950	159256	81917.6	54450.4	86486.7	173859	139981	298681	44360	21008.5	31604.2
[truncated: 133 more rows]
